# Supplementary material for: Lesion-Specific Immune Response in Granulomas of Patients with Pulmonary Tuberculosis: A Pilot Study
Source: PLoS One. 2015 Jul 2;10(7):e0132249. doi: 10.1371/journal.pone.0132249 (PMC4489805; doi:10.1371/journal.pone.0132249)
Supplement: S3 Table — The total and differential SDEG between fibrotic and cavitary granulomas are shown in Fig 2. (XLS) [file pone.0132249.s007.xls]

## Sheet: Cmn SDEG FN-Cav
Supplementary Table 3. List of SDEG common to fibrotic nodules and cavitary lesions
Genes	Fold-Fibrotic nodules	Fold-Cavitary lesions
CES2	24.6105	8.0003
RBM26-AS1	20.3465	-1.20872
AKIRIN2	9.42615	19.5628
HEATR2	7.96533	9.40283
RAF1	6.39334	-1.77122
PIK3CD	6.19651	6.24466
RAE1	6.17106	9.94171
DFNA5	6.13022	25.6379
GPR137	5.93107	-2.26492
PYY	5.69317	-1.76668
TFF1	5.64914	-2.21713
SRCIN1	5.63158	-2.13551
PFKP	5.47446	-3.22742
RSU1	5.20303	-2.20825
ARNTL	5.16908	-2.13501
GJD4	5.15539	-3.24251
LRRC47	5.11334	4.99429
SLC12A9	4.95807	2.53689
DDX31	4.94923	5.92897
LGALS2	4.91372	49.5097
DFNB31	4.82173	-2.1609
MOV10	4.76402	6.22387
FERMT3	4.6504	21.9404
RET	4.61742	-2.5042
CSNK1D	4.55448	29.8999
ACTRT2	4.53102	-3.25655
CXCL12	4.51346	3.63831
FABP2	4.49627	-2.10374
ANXA11	4.41956	12.1044
KLHDC10	4.36099	19.5451
GPX1	4.34017	7.2932
OSBP2	4.30247	-2.66838
MAPK13	4.24231	5.96188
CPLX1	4.23331	-1.83227
SHISA5	4.19473	2.2424
BIRC3	4.18898	1.65574
ASIC4	4.12468	-2.25739
TMEM127	4.12129	3.0214
TNFRSF17	4.12064	1.92478
NEUROD6	4.11324	-1.86762
CTNS	4.11046	12.0884
GEMIN7	4.10882	2.55895
DDX49	4.10088	7.03423
COQ10B	4.07984	5.10722
CYP3A4	4.07152	-2.52694
MOSPD2	4.05523	-1.35355
ATRX	4.05399	-2.1417
APH1B	4.03382	7.50158
TRIM33	4.02618	17.284
COL11A1	3.99435	15.2364
ERLIN2	3.99326	-1.94852
E2F6	3.96774	3.25845
ELOVL5	3.96018	-2.0151
FAM3A	3.95154	-2.0281
TBL1XR1	3.94862	23.1714
ANK1	3.94492	-3.35679
CHGA	3.94197	-2.01224
LPPR3	3.91956	-1.95419
NOS3	3.90808	-3.36645
DHPS	3.90726	1.78316
HMOX2	3.89799	2.15997
ICAM2	3.89763	5.07629
ACOT8	3.88201	3.575
PAIP2	3.87401	5.26825
LINC00470	3.84692	-3.04386
SIRT3	3.84536	4.1612
PSMB5	3.84465	5.71749
UBXN6	3.84096	3.09453
ATG3	3.83169	27.8949
LRRC8C	3.81884	4.82294
FAM192A	3.81728	2.47188
STK10	3.80951	7.10891
HPCAL4	3.80692	-2.06513
IL8	3.79822	59.6026
MADD	3.79685	7.17152
EHMT2	3.78909	2.729
ATP5O	3.78438	-5.59983
POPDC2	3.77705	2.00667
PRKDC	3.76847	3.93365
MMP19	3.7682	2.79191
TMEM60	3.76763	5.02163
LIMK1	3.76025	7.87512
MAN2B1	3.73287	6.88132
KIAA0947	3.72781	13.2331
AP2S1	3.72403	5.28116
DHX36	3.70713	-2.20061
IDH2	3.69429	15.3418
CASP10	3.69149	5.24515
SDF2L1	3.68461	4.0208
NDUFB7	3.6803	3.56388
KCNH2	3.67279	-1.35551
CHRND	3.67025	-1.99881
ASB8	3.66375	5.01857
MYOZ2	3.66196	-1.7175
ACTL7A	3.65531	-1.89574
DMAP1	3.65289	5.73467
GTF2F1	3.6501	2.65882
C17orf80	3.64812	-2.03195
CHRNA1	3.61699	-2.67032
TLE3	3.59303	-3.42672
CACNG7	3.58404	-2.02636
DDX42	3.57092	3.26687
HR	3.56694	-2.58914
MED12	3.56081	-2.32523
PTPN23	3.54991	5.87952
PRUNE	3.52502	-2.22898
E2F3	3.51828	3.69518
TMUB2	3.5115	4.36696
MTIF2	3.50412	7.22017
BTG1	3.50366	10.1995
NDUFS3	3.49607	11.2992
SIL1	3.4551	4.53223
TRAF7	3.45281	-1.5601
ICAM3	3.44285	5.28166
AGFG1	3.43877	5.28014
SCD	3.42743	-1.40375
CDK19	3.42328	3.19328
PLOD3	3.42281	14.9784
CACYBP	3.41285	-3.59221
HCST	3.4106	4.8352
ABCG4	3.3951	-2.17276
ATF7IP2	3.39348	3.94194
MLF1	3.39029	5.20022
COQ5	3.38325	6.73132
KDM5A	3.3737	15.7654
PMM1	3.37118	5.01838
CD93	3.36587	14.3667
FBXO31	3.3642	6.91102
FKSG49	3.35974	2.87687
KARS	3.35947	7.26536
HSPBAP1	3.3575	14.4861
CALB1	3.34992	-2.29426
DLK2	3.34143	-2.21461
OXA1L	3.34117	8.81049
NEK2	3.33475	-1.86501
RNF114	3.33011	10.5061
MSX2	3.32583	-1.83731
PLEKHH3	3.30441	-3.26569
NCOR2	3.29888	13.4248
UPP1	3.2891	13.6177
HLA-C	3.2834	2.99171
CNOT1	3.2823	4.4417
HHIP	3.28073	-1.78408
CHD1	3.27064	9.41961
PRDM16	3.26996	-2.18321
GAS1	3.2528	4.38264
FAIM3	3.24365	-1.82573
KLF4	3.23361	-2.12792
AMZ2P1	3.2336	3.8041
KIN	3.23104	-1.38965
MOGS	3.22816	3.78308
PPA2	3.22733	9.9118
MMRN2	3.22147	2.38611
CREG1	3.21746	9.46517
RAB38	3.21004	2.25345
ITM2C	3.20958	1.80325
STRADA	3.20304	8.07748
ALG9	3.20058	3.08847
VKORC1	3.1985	3.58732
PEPD	3.19392	2.52304
ADARB1	3.1921	16.7135
APBB1IP	3.18858	-1.8337
PUM1	3.18655	4.84161
LZTR1	3.18307	12.0729
MYL10	3.18072	-2.40914
CCDC28A	3.17879	9.42432
LEFTY2	3.17852	-2.63089
GLUL	3.17779	5.11801
MND1	3.17703	-2.40803
KIR2DL4	3.17189	-2.80978
PAK1	3.16699	2.09482
POGLUT1	3.15895	8.32093
LBR	3.15705	16.1773
NANS	3.15407	21.1228
ZIC4	3.14917	-1.78582
JARID2	3.14648	6.23719
ZMYND15	3.14593	18.2253
DNAJC1	3.14414	3.2884
COMT	3.14021	9.36875
CLC	3.13471	-2.23688
TM7SF3	3.13465	4.29347
PLBD1	3.1343	4.79462
IFNAR2	3.13349	3.82216
COG8	3.13127	-1.36022
FAM135A	3.12908	-3.06654
APOL4	3.11796	-1.55174
SUPT4H1	3.11535	3.16947
CMTM6	3.11407	12.6528
POLR2F	3.11025	4.95595
HECTD1	3.10561	5.84483
FAM129A	3.10542	24.4712
EPDR1	3.10077	1.41955
STRBP	3.09141	3.07195
ATMIN	3.09057	3.65269
ZBBX	3.0861	-2.31391
KXD1	3.0856	2.00626
C19orf33	3.07634	-3.04342
SEC31A	3.07197	5.39063
RHBDF1	3.07101	17.7272
CAMKMT	3.0709	-2.53317
ITGB3	3.06962	-2.18376
NKAP	3.06774	9.03266
HLA-DOB	3.06738	3.77902
C1orf63	3.06426	2.09917
IFT20	3.0606	5.25675
S100PBP	3.06009	5.88019
CALHM2	3.05782	4.03633
CHKB	3.05467	13.6098
PSMD8	3.05213	1.86094
SLC2A10	3.05205	2.51315
TMEM175	3.05201	4.08574
NEURL	3.05174	-2.45313
CASD1	3.04844	-1.94713
PREPL	3.0456	-1.91844
CYP7A1	3.03993	-1.82681
ZFAND6	3.03731	2.89516
OSBPL2	3.0356	2.99358
PEX1	3.0259	-1.56618
CCNL2	3.02423	22.9946
HLA-DPB1	3.02098	18.6394
FMO2	3.02033	-32.0984
CA1	3.01892	-1.5466
PTP4A2	3.01829	-2.85538
TMEM222	3.01227	-1.66386
FAM186B	3.00554	-2.69841
RAB1A	3.00373	-2.26268
UTP14A	3.0034	2.1219
TMEM214	3.00239	3.27273
CTSE	2.99939	-2.90656
ARID1A	2.99659	-2.56747
ALDH1B1	2.99631	-2.83463
ARMCX3	2.99572	-1.90019
CCDC51	2.99384	2.04076
SSBP2	2.99266	-1.45059
NCF2	2.99103	10.435
PHOX2B	2.99066	-2.2714
DDX19A	2.99049	20.3204
C3orf37	2.99001	2.54518
IGHM	2.98515	-2.80779
MLIP	2.98318	-1.16652
PAAF1	2.97969	4.43149
PPARA	2.97564	-3.01727
ZCCHC8	2.97524	15.9048
NAA60	2.97335	2.68497
GPR15	2.97292	-1.55909
PSME1	2.97268	7.02258
ACLY	2.97237	12.1739
NRSN1	2.97031	-1.95698
WDR19	2.96852	-1.95503
ATXN7	2.96609	4.01751
NUPR1	2.96571	3.57785
MUSK	2.96306	-1.87453
MFSD1	2.96127	65.9994
ATP2A2	2.96046	36.2765
THUMPD3	2.95591	7.09605
PARP12	2.95528	62.3467
LITAF	2.95484	2.04335
TRAF3IP3	2.95092	5.40992
RUNX1-IT1	2.95073	33.8408
KCNIP4	2.94494	-1.73546
CDCA7	2.94164	-1.57117
POFUT2	2.94163	-1.46044
LGALS3	2.93253	1.60474
UACA	2.93218	3.62637
N4BP2L2	2.93123	7.97019
YTHDC2	2.93095	1.41388
C1orf116	2.93051	-3.86824
SEC31B	2.92708	8.75574
SMAD6	2.92648	-1.54896
ZBTB37	2.92616	-3.34657
SLC7A11	2.92485	2.0387
VSIG10	2.91885	-1.70777
ME1	2.91759	7.61989
PRKCH	2.91751	-1.29108
MBOAT7	2.91633	27.3667
TMED3	2.91385	2.1533
APOF	2.91351	-2.50625
PARD6G	2.91258	-1.95869
GABRP	2.91068	-1.88303
HSD17B7	2.90082	16.6304
IKBKG	2.89976	5.81878
FIBP	2.89759	6.89284
SPTBN4	2.89726	-2.31449
RD3	2.89455	-3.18415
IRX5	2.894	-1.95413
RRP8	2.8938	6.8763
SKIV2L	2.89273	11.5092
TUFM	2.89051	-2.57818
ATP1B1	2.89039	8.09636
RBBP4	2.88844	-2.16993
PRPS1	2.88576	11.2761
STAT6	2.88284	4.50032
MRPS34	2.88028	6.44673
SLIRP	2.87952	7.92045
PSMB9	2.87924	7.88787
DYRK1B	2.87705	-1.50336
ARAF	2.87104	-1.63205
MS4A5	2.86914	-3.18466
GSK3B	2.868	-3.48005
BTN3A1	2.86789	5.96325
LEPR	2.86563	-1.50855
SYCP1	2.8599	-1.67184
SLC35C2	2.85738	-1.53977
DYSF	2.85414	7.42737
SUV420H1	2.85357	15.8144
IQGAP2	2.85297	5.60587
C21orf62	2.85215	-1.72098
BAG5	2.84976	11.9493
CDC16	2.84957	22.0149
SH2D2A	2.84708	5.44007
ORMDL3	2.84312	2.97929
C17orf74	2.8426	-2.11068
PSMB6	2.84128	8.61484
REG3A	2.84115	-1.98603
APOH	2.83884	-1.82211
PRKD2	2.83652	-1.53751
PUS1	2.83593	27.6696
HK3	2.82967	14.3485
SRPK2	2.82508	1.96872
LOC202181	2.82434	2.17659
NR1H3	2.8213	20.2619
PHACTR4	2.82021	-1.72509
KBTBD4	2.8193	-2.35681
TES	2.81508	-1.88359
TAF7	2.8122	15.8703
SLC16A8	2.81044	-3.09044
SYMPK	2.80935	-2.26513
VPS35	2.80705	7.97514
FOLR1	2.80605	-2.18966
ADCY7	2.80396	13.9246
SESN2	2.80395	7.98062
CHI3L1	2.80257	36.9684
MAP3K13	2.80115	-2.46906
ATP6V0A2	2.80103	-1.57469
NPC2	2.80067	3.10893
DEGS1	2.79436	9.51068
UCKL1	2.78948	3.72565
RPN2	2.7892	13.8652
NADK	2.78647	11.6526
CCDC130	2.7848	11.5515
TRPM8	2.78116	-1.19141
SPOCK1	2.77813	19.0723
TRIM3	2.77784	-1.46099
MTX1	2.77348	4.23454
ADAMTS9	2.77312	1.95842
WBP1L	2.77226	13.533
TMEFF2	2.77073	-6.76754
FGFR2	2.76949	-1.33297
C12orf49	2.76932	3.47307
FAM35A	2.76788	24.5426
DNAJB1	2.76361	8.22022
CTNNBL1	2.76133	2.83102
C1QA	2.75995	15.403
PCDHGA10	2.75974	-1.94603
UBXN1	2.75952	5.54082
KRT31	2.75913	-2.98785
SNN	2.75856	12.0938
TFRC	2.75725	99.9596
LBH	2.75053	-4.54499
ZNF800	2.75042	1.36141
PPP4R4	2.74921	-2.88323
ACPP	2.74904	-1.60458
MMP1	2.74687	41.6092
MTX3	2.74593	-2.74491
GLTPD1	2.74569	4.31664
DPM1	2.74478	6.05534
KCNH6	2.74341	-2.34944
APOBEC3G	2.74335	6.69761
ECI1	2.74268	3.91431
CCDC61	2.74237	-4.36998
BRE	2.74131	5.55943
FER1L4	2.74005	8.14252
TST	2.7378	6.55099
SLC22A18	2.73695	12.022
GALNT1	2.73653	2.36113
HEXB	2.73608	28.6375
FKBP6	2.7333	-2.32833
MAGEB2	2.73242	-1.98432
ALDH9A1	2.73107	12.025
IDH3B	2.72953	3.89616
MUS81	2.72804	6.53281
ITPA	2.72756	3.27516
NT5C2	2.7256	15.4693
NGRN	2.72432	-3.3364
METTL17	2.72429	5.72678
TTYH2	2.72378	-1.61266
PCYOX1L	2.72198	4.7543
CEP70	2.72119	-1.25214
TRMT61B	2.72056	2.77293
HGF	2.71684	-2.17335
GON4L	2.71636	7.00514
DDIT3	2.71422	9.41803
PDHB	2.71304	5.31246
CENPBD1	2.70448	3.56835
ARHGAP10	2.69735	2.05675
NDUFAF5	2.69645	-2.22554
SH3TC1	2.69617	5.57231
GABRA6	2.69586	-1.81729
EZH1	2.69503	-2.12769
CKMT2	2.69342	-2.04566
SYNE1	2.69271	-1.49419
CPS1	2.68959	-1.72543
IL1A	2.68903	-2.67582
KCNQ1	2.689	1.98911
NDUFB10	2.6863	2.25075
ILKAP	2.68204	13.1805
CYBA	2.67854	9.21216
UPF1	2.6782	8.27324
CKM	2.67542	-2.27637
TFDP1	2.67361	4.99651
MRPL40	2.67265	3.05761
TYROBP	2.67139	20.4401
COX8A	2.66914	2.81042
TRPT1	2.66859	3.26608
ZNF672	2.66218	-1.73176
C1orf54	2.66156	19.27
HERPUD1	2.6613	-1.68223
UBE2B	2.66122	1.25393
NAT10	2.66013	8.75882
TEX101	2.65941	-1.93303
SLCO2B1	2.65814	10.7539
GYPE	2.65661	-1.91129
COL13A1	2.65647	-2.05106
MRPS30	2.65403	-1.98572
TTTY13	2.65381	-2.01588
GOT2	2.65063	2.81513
TAT	2.65009	-1.72839
SMG7	2.6483	-2.09379
ARMC9	2.64801	-2.29665
IGFLR1	2.64674	3.5146
C9orf89	2.64654	7.46018
SLC2A4	2.6403	-1.85589
GRHPR	2.64016	5.1274
ALOX5	2.63988	32.4175
GPR26	2.63963	-1.82772
BEND5	2.6377	-1.29007
CCL5	2.63689	11.5469
HIST1H2BN	2.63595	-1.9517
C17orf62	2.629	6.17814
POLB	2.62417	3.18145
PHEX	2.62343	-2.93053
NPM3	2.62274	3.00905
DENND1C	2.62059	5.01535
ANXA1	2.61987	10.0927
CTC1	2.61945	8.90241
MYOM2	2.61861	2.26974
HMP19	2.61768	-2.11823
PNP	2.61519	27.294
RANBP2	2.6145	7.69347
PSMG3	2.61411	9.29673
CLEC7A	2.61382	4.1574
PPIB	2.61369	3.38481
ATP6V0B	2.60917	13.5157
SIGLEC1	2.60758	21.0309
CDK4	2.60378	2.08655
MRTO4	2.6035	2.31204
SRGN	2.60194	20.2546
PRKCB	2.60146	-1.77205
ERP44	2.60055	12.685
NMD3	2.60054	-3.78195
NAA50	2.60007	1.48334
BEND7	2.59939	-2.08845
WDR59	2.59607	2.69015
TMEM234	2.5939	3.36621
ATP1B3	2.59248	10.5289
TNPO2	2.59066	-2.60865
CD14	2.59	44.8076
RANGRF	2.58794	2.31633
IGF1R	2.58354	-2.33863
PSMD2	2.58301	10.3192
GRIN1	2.58184	-1.86915
SGK1	2.57994	65.7825
CCDC91	2.57578	-1.53938
MBD1	2.57373	8.33506
AP5B1	2.57159	-2.78752
CSRP3	2.57137	-1.55814
IKBKB	2.56902	3.27582
LPCAT2	2.56468	-1.70676
CASP9	2.5629	9.23199
TAF1C	2.56143	2.27804
PSMB1	2.56033	4.64485
NDUFB1	2.5572	-1.39261
R3HCC1L	2.55573	-2.38354
MAP3K14	2.55538	4.68668
THY1	2.5537	4.14753
ISG20	2.55275	5.0109
DHDDS	2.55213	6.94707
NCAM1	2.551	-1.48882
GNAS	2.54859	-1.33635
HERC5	2.54767	22.1941
TCP11	2.54711	-2.7775
SPG11	2.54638	-2.08947
DEDD	2.54456	2.29499
VCP	2.54274	11.3691
DKFZP586I1420	2.54107	28.4595
LOC100129380	2.54087	-2.00763
DPP4	2.5401	-1.56331
C1QL1	2.53698	-2.71647
LRIG1	2.53565	-1.88728
POU2AF1	2.53501	13.5621
ZBED1	2.53477	29.0728
IQCC	2.53473	-1.72561
TMEM62	2.53361	7.61311
MAFK	2.53247	-2.56233
ATP6V1H	2.53158	-1.46598
HGSNAT	2.52955	1.57092
ASNS	2.52667	7.5194
HS6ST3	2.52656	-1.37367
FTHL17	2.52435	-1.53238
SIRT2	2.52296	2.67608
CCDC92	2.52154	5.09572
CHST15	2.52151	28.291
CRHR1	2.52112	-1.96641
DDA1	2.51937	-1.87209
RHOG	2.51907	3.9409
PDLIM5	2.51625	2.57591
CENPF	2.51614	-2.37271
FDX1	2.51348	-1.60534
IDH3A	2.51313	-1.60254
TERT	2.51269	-2.2312
ASPN	2.51252	-1.90736
RNF17	2.51192	-1.9999
C19orf70	2.51179	4.13671
TRAM2	2.51148	-2.89625
ELP4	2.51137	1.90553
NDUFA9	2.51113	4.45145
WDR87	2.51013	-1.78929
TTLL3	2.50941	-1.53528
FBN1	2.50908	12.62
CARD6	2.50762	10.0211
WHSC1	2.50656	-2.16544
GYPB	2.50487	-1.62898
TMBIM6	2.5031	35.1617
MUC13	2.49915	-2.31413
SCN2B	2.49842	-6.70263
IL32	2.49768	4.90665
GSG1	2.49735	-2.97203
ESR1	2.49643	-1.64789
GRK6	2.49641	3.01536
APOL6	2.49613	5.17942
ASCC1	2.49602	7.77416
PITPNA	2.49602	21.6946
TBX1	2.49296	-2.40724
KCNJ1	2.49236	-2.20182
LIPT1	2.49199	1.41202
TMPRSS2	2.48894	-2.39619
TRBC1	2.4889	39.0182
BIN1	2.48739	-2.12608
GPX4	2.48497	8.8058
NHSL1	2.48391	1.73562
AIG1	2.48384	-1.83123
CHD4	2.48367	2.61525
B3GALT4	2.48338	3.68235
IL2RG	2.48048	2.54835
PPIF	2.47974	37.6437
UBA7	2.47962	11.4566
CREB3L1	2.47951	-2.61134
CYTH4	2.477	18.9174
VCAM1	2.47667	14.7606
FKBP11	2.47606	22.4734
CECR1	2.47603	191.302
CST3	2.47504	5.99317
CLASP2	2.47474	-1.95269
NR2C1	2.47285	3.04466
APPL1	2.47252	1.95285
C1orf170	2.4715	-2.29927
BUB3	2.47077	24.6758
ILK	2.47014	6.85175
DNPEP	2.46992	2.8325
CST1	2.46977	-2.66209
AKR7A2	2.46885	2.78234
PWP2	2.46877	-2.24068
ESYT1	2.46838	21.3369
ZNF137P	2.46747	1.73395
MIEN1	2.46628	6.26664
LRRFIP1	2.46615	2.4858
DDX56	2.46505	-2.2113
NPLOC4	2.46481	2.55145
LAMC1	2.46457	2.49619
CTGF	2.46412	58.2509
CDX2	2.46068	-2.11085
NKX2-1	2.45978	-14.8223
GABRG2	2.45976	-2.88518
PSMB8	2.45911	5.94896
PAX4	2.4584	-1.9988
P4HB	2.45641	-1.62961
C3AR1	2.45573	24.5468
GCNT2	2.45549	-2.67256
GJA4	2.45462	2.56849
KLHDC8B	2.44784	9.2236
ATXN1	2.4463	-2.04242
ECM2	2.44472	-3.7016
HINT2	2.44399	2.00405
GZMH	2.44259	3.41051
CRH	2.43774	-2.32774
BTD	2.43438	2.66322
IMPAD1	2.43434	-1.99117
CXXC1	2.4335	13.7081
PCDH1	2.43347	-2.23526
MTHFD2	2.43337	-2.17848
ROR2	2.43309	-2.48708
PTBP1	2.43259	9.31594
FIP1L1	2.43181	-2.09184
ATF3	2.43162	-2.86845
LGMN	2.43095	41.1085
TMEM176B	2.42868	2.84431
RNF13	2.42279	19.5767
PSEN1	2.42138	-1.34745
STAT5A	2.41984	12.7963
TGFB3	2.41728	-1.7182
MAN2A2	2.41703	9.04663
FPR2	2.41701	-1.82141
SETD5	2.4162	-2.26235
TMC6	2.41548	7.47347
NAGA	2.41284	11.8572
ZNF771	2.41211	-2.50776
NOD1	2.41066	2.83984
MGP	2.40979	-24.3914
RBM5	2.40861	23.6458
GYG2	2.40667	-2.03916
ADRA1A	2.40425	-1.82557
DIABLO	2.40419	20.2803
SDHC	2.40336	-1.90925
MPZL2	2.40213	-2.87241
TAOK3	2.40173	10.7658
LTA4H	2.4009	26.6388
KCNJ15	2.40076	-1.82662
MTHFD1	2.40014	3.03618
BCKDHB	2.39979	1.41937
ZMYM2	2.39913	19.5827
TBCD	2.39911	-1.74871
CRELD1	2.39794	6.15346
DIAPH1	2.39773	7.01344
AP3B2	2.39599	-2.08112
HIST1H4G	2.39444	-2.28003
ECI2	2.39014	7.95065
NR4A1	2.38994	13.225
HLA-DRA	2.38904	2.83878
AMICA1	2.3882	4.70699
NVL	2.38819	5.32083
SLC29A3	2.38782	2.84147
GUSB	2.38602	-3.08103
CECR7	2.38476	-1.943
TBC1D8	2.38472	-1.88432
LOC100132167	2.38456	-1.52713
CELF2	2.38411	5.05252
PPFIBP1	2.3836	-2.16567
CCR5	2.38266	22.4987
LILRB4	2.38255	39.3731
MAPK14	2.38255	13.328
PFDN5	2.38237	2.72628
ZNF384	2.38201	10.1686
HUS1	2.38094	5.06972
SH3BGR	2.37763	-1.9172
UBE3C	2.37752	-1.41395
DYRK1A	2.37684	-1.83933
POU1F1	2.37637	-1.80588
MAF	2.37482	8.93631
SSTR1	2.37424	-2.17526
OAS1	2.37261	1.99695
TAAR5	2.37239	-1.7856
WNT7A	2.37203	-1.92556
ZFAND5	2.3719	28.8878
CDKL5	2.37171	-2.60259
TGIF1	2.37011	6.21566
TMEM43	2.36921	10.8943
DDX24	2.36876	9.953
PPP1CC	2.36813	11.6325
TRA2A	2.36749	-1.37936
SNAPC2	2.36633	3.73314
CD63	2.36619	6.24254
MORF4L1	2.36595	2.14472
CD74	2.36579	18.3
CD33	2.36369	19.7856
SLC7A7	2.36368	53.9797
PIN1	2.36327	-5.96824
RNF213	2.36246	2.86064
CD99	2.36244	9.47533
FAM102A	2.36142	10.1074
RNGTT	2.36112	-1.66123
CD164	2.35926	6.32076
STK39	2.35919	3.52671
SNAPC3	2.35654	-1.50196
PRAME	2.3558	-2.59028
TNFAIP2	2.35578	47.418
DPH2	2.35456	2.19789
IL10RA	2.35248	54.325
B2M	2.35017	1.85235
PDPN	2.34895	2.89499
CCRL2	2.34835	10.7768
PARVG	2.34823	4.32666
SRPR	2.34748	8.8999
NDUFS1	2.3462	-1.64108
STAM2	2.3454	2.95745
GALP	2.34508	-1.95515
SORBS1	2.34304	-1.55097
GCNT1	2.34264	-1.83587
EIF3D	2.34227	8.67498
WDR37	2.34087	-1.6136
MED23	2.34039	-1.72219
POLG	2.34035	17.7767
CCNH	2.33903	3.59305
DDX1	2.33722	1.9039
GRM5	2.33699	-2.27634
FEZ2	2.33609	-1.87905
HARS	2.33485	8.21584
CAPG	2.33481	6.18435
AARS	2.33473	6.34103
TRAPPC2L	2.33305	2.50518
PIK3C3	2.33175	-1.34581
RER1	2.33085	14.0849
TLK1	2.32991	2.10667
MPV17	2.32979	5.23205
VPS26B	2.32954	4.85387
ME3	2.32925	7.16571
PABPC4	2.32811	25.4542
RUVBL2	2.32711	1.99447
LZTS1	2.32623	-2.12568
PSPC1	2.3259	-2.22653
JRK	2.32563	-1.85912
PFKM	2.32554	12.1173
RNF220	2.325	4.42811
LSM11	2.32477	3.6091
TSPAN5	2.32223	4.87588
NHP2L1	2.32152	2.50282
AOAH	2.32066	30.8018
HTN3	2.32032	-1.91619
GPR55	2.31984	-1.87851
PAN2	2.3191	11.5627
MYNN	2.31723	-2.87157
CD9	2.3168	1.84246
RSL24D1	2.31634	6.98552
PDE3A	2.31575	-1.91967
DNAJB2	2.31574	14.6306
AMT	2.31512	9.77738
HNRNPH3	2.31475	12.5806
MTSS1	2.31467	2.23261
CIB1	2.31422	3.70141
IQGAP1	2.3131	9.49925
LAMA3	2.3122	-2.07049
ITSN1	2.31215	-1.21194
CTSK	2.31081	35.1641
OBSL1	2.31032	-1.95564
ARF1	2.31015	29.3164
BTN3A2	2.30928	2.80001
AMPD3	2.30877	41.906
POU3F3	2.30665	-1.43273
PRDM4	2.30599	1.42647
HTRA1	2.30594	8.50904
PCDHGC5	2.30575	-2.4228
PLEC	2.30543	35.4408
OTUB1	2.30374	3.64336
TNR	2.30371	-2.11343
TIMM44	2.30313	-1.61772
LOC100289361	2.30235	-2.24367
SLC2A6	2.2992	3.00991
MPPED1	2.29918	-2.40711
BMP2K	2.29907	8.28841
UNC50	2.29866	3.16691
ELF4	2.29843	7.34456
TTC16	2.29794	-1.50297
RFK	2.29792	5.09785
PI4KB	2.29757	1.69752
2014-09-15	2.29631	4.16949
EVPL	2.29612	-2.38693
PKDREJ	2.29599	-1.97683
WSB1	2.29558	38.9825
TUBG2	2.29458	4.58351
QKI	2.29326	3.78802
FDPS	2.29257	5.56103
BRWD1	2.2919	-1.74108
AP3M2	2.29121	-1.4904
CTSA	2.29103	4.56782
TNFRSF10D	2.29076	-1.70355
EMC3	2.29006	12.3718
MADCAM1	2.28941	-2.09236
LGI1	2.28933	-1.76442
RALGDS	2.28921	4.35735
POLR2D	2.28772	1.55094
TMPRSS15	2.2877	-2.94284
SERPINA1	2.28646	3.82601
NFATC1	2.28583	2.78544
ALDH3B1	2.28446	4.57454
CSE1L	2.28442	3.83018
ZNF777	2.28331	-3.88185
CD247	2.28326	7.36348
CLSTN3	2.28262	6.37881
IER5	2.28252	46.5444
HLA-DMB	2.28036	77.2684
ZNF207	2.28026	-1.73606
MT1X	2.28014	-1.46394
WDR83OS	2.28002	3.04862
CACNA1C	2.27965	-2.43617
SCAF4	2.27933	2.89096
PLAU	2.27838	45.8898
ZNF567	2.27767	-2.23068
SLC22A13	2.27747	-1.95801
GOLGA3	2.27676	5.82425
DNAJC9	2.27631	-1.93973
WTAP	2.2748	18.4717
TSPAN31	2.27411	12.0431
GP1BA	2.27371	-1.69208
SMC4	2.27345	-2.11901
MIAT	2.27282	2.61071
HAPLN1	2.27186	-1.95132
FXN	2.27182	-1.59742
ADAP2	2.27155	8.2506
IRAK1	2.27152	38.1465
UQCRC1	2.27121	5.91055
MR1	2.27076	12.9747
TXNL1	2.27005	14.1969
GABRA2	2.26955	-2.06556
PRSS1	2.26883	-2.24401
GSN	2.26879	-2.03024
GCC2	2.26866	-1.57739
WDR41	2.26817	3.8049
AKAP1	2.26656	-1.88833
RUFY2	2.26619	17.2462
SEC24C	2.26596	2.86595
INPP5D	2.26539	7.12017
EXT1	2.26532	9.87812
AKR1A1	2.26515	20.9921
CSTA	2.26408	2.98869
FUCA1	2.26336	19.6423
DAPK1	2.26257	9.42688
ADM	2.26096	34.3372
NGF	2.26061	-1.84116
DECR1	2.26047	23.0319
PKP4	2.26038	-1.92819
CAPNS1	2.25915	2.26663
THBS2	2.25894	72.6652
SLC4A7	2.2585	-1.86873
CCT7	2.25835	3.80015
SET	2.25803	3.46185
BMP6	2.25764	1.14176
EIF3B	2.25692	8.4363
CCRN4L	2.25691	-1.58023
SQSTM1	2.25586	3.59405
TCERG1	2.25488	-2.53242
PBX3	2.25451	4.30177
IL6R	2.25414	1.98552
PRPF6	2.25399	2.87361
LYN	2.25241	16.2036
MLKL	2.25238	2.8949
CRAT	2.25118	7.90004
LOC157503	2.2508	-2.66733
PDGFRB	2.25025	8.2863
DIO2	2.25003	1.29941
LTBP1	2.24934	-1.65427
THRAP3	2.24879	-1.47473
PTPN12	2.24748	-1.44074
C5AR1	2.24733	10.5301
CEBPZ	2.247	6.24807
CIITA	2.24668	-2.09825
ABO	2.24617	-1.83193
APEX2	2.24591	5.61513
IMPDH1	2.24575	35.1757
APTX	2.24561	3.42324
FHL2	2.2455	3.88203
ITGAL	2.24527	30.6846
IER3	2.24447	45.6168
MYO6	2.24398	-3.60652
DOCK1	2.24292	-3.07656
MYL5	2.24152	2.87419
CLOCK	2.23968	3.9447
HOXB2	2.23873	4.54811
PFKFB3	2.23686	22.753
GJA1	2.23672	23.9476
PPP1R7	2.23535	3.37189
GLIPR1	2.23492	5.48479
MTCH1	2.23436	3.8664
GOLGA8A	2.23099	28.1818
EPN1	2.23092	-2.59804
TPMT	2.23035	7.6949
ACAA2	2.23025	16.8694
PRKAR2B	2.23012	2.38538
VAC14	2.22943	4.49015
NPC1L1	2.22924	-2.69349
NOTCH3	2.22804	9.29655
KCNA10	2.22803	-3.15898
A2M	2.22798	-3.34908
CABIN1	2.22603	-2.63234
AP2M1	2.22602	5.25636
RAD18	2.22582	-1.40664
SRP54	2.22507	12.6062
TPST2	2.22051	20.3313
HUWE1	2.21924	4.77129
LRRFIP2	2.21874	6.7693
GAPVD1	2.2186	-1.71177
RAD51B	2.21817	-2.42021
SH3KBP1	2.21775	4.90472
COX7B	2.21772	10.0852
ATP6V1F	2.21719	7.32963
KLHL3	2.21671	4.68498
KLF16	2.21509	-2.4811
NOL8	2.21427	15.6227
IFI30	2.21378	21.6424
SGCD	2.21378	-1.10681
B3GNT1	2.21257	3.98798
LOC100129195	2.21084	-1.8541
PAM	2.21038	22.9866
GSS	2.2085	13.0378
MICAL2	2.20824	-2.70169
TSHZ2	2.20688	-2.75025
IKBKE	2.20657	11.7268
TP53TG1	2.20491	2.2234
GPC4	2.20488	-1.86732
UNC79	2.20485	-2.50998
CHRNB1	2.20481	-1.55435
GPR17	2.20466	-1.74891
HCG9	2.20433	-3.02262
PDE7A	2.20347	-1.63552
KAT6A	2.20185	1.90521
ACP2	2.20106	5.62021
ZC3H15	2.19918	1.73915
IRAK1BP1	2.1981	-2.42334
HS6ST1	2.19809	-1.34996
KRT15	2.19793	-2.21393
GOLGA4	2.19759	9.8655
NAMPT	2.19725	21.1676
DAG1	2.196	5.5205
CASP4	2.19561	6.74141
GRID2	2.19557	-2.1223
YTHDF1	2.19542	18.7435
POLR2G	2.19489	7.96918
C1R	2.19468	3.18573
KAL1	2.19404	-1.81518
CSF1R	2.19355	19.9451
CNPY2	2.19304	7.47246
PTRH2	2.19285	7.36918
FRMPD1	2.19227	-1.80938
COMMD4	2.19139	4.32842
PLXNC1	2.19044	-1.35816
DBNL	2.19036	7.85255
PLCG2	2.19019	12.3986
TRIM56	2.18937	72.605
GZMK	2.18908	2.73108
FGD1	2.18864	-2.14085
SDCCAG3	2.18844	-2.51595
DIMT1	2.18776	2.55093
DCP1A	2.18651	9.83218
VAPB	2.1863	-2.3479
IL17RA	2.18554	4.19921
GAGE1	2.1852	-1.72427
ZBTB17	2.18507	5.41072
NFKBIE	2.1845	8.054
FBXO9	2.18359	9.07249
PTEN	2.18335	3.90771
MRPS10	2.18275	2.80859
ADPRH	2.18251	-1.77513
PSMB2	2.18234	4.67903
BCL2A1	2.18031	15.8117
HMOX1	2.17934	11.5714
UBASH3A	2.17899	6.32484
CYR61	2.17871	11.5611
RARB	2.17871	-1.42663
RHOC	2.17861	6.30256
C3	2.17847	3.95938
FAH	2.17778	5.6413
NDUFV1	2.17747	7.44844
TMEM179	2.17614	-1.98319
ITGB7	2.17529	8.22195
MACF1	2.17518	32.9263
LOC100506075	2.17363	-2.69334
EPHA1	2.17259	-1.96579
USP53	2.17094	-1.59705
TCTN3	2.1687	5.89297
LPAL2	2.16865	-2.00981
HEYL	2.16847	-1.85078
LAT2	2.16781	-3.57638
CLEC2D	2.16713	3.3644
NF2	2.16684	-1.83363
SYNGR2	2.1656	8.9821
MCTS1	2.16543	5.27108
FAHD2A	2.16537	2.91826
TCF7	2.16362	10.4793
NME3	2.16349	4.85332
MLH1	2.16305	18.011
PSMD7	2.16292	15.9746
CHERP	2.16273	2.03923
FUS	2.1624	-2.29854
FUT9	2.16178	-1.74462
IDI1	2.15994	3.36157
NPR3	2.15954	-2.72695
SORBS3	2.15819	-2.30385
TNFRSF1B	2.15817	6.83834
CTDP1	2.15691	5.58737
ZNHIT1	2.15637	7.77501
IAPP	2.15607	-3.74395
LAMP1	2.1551	6.14874
SLC2A5	2.15474	-2.05363
SCN4A	2.15412	-2.69374
MRE11A	2.15339	-3.92711
MANF	2.15308	3.99191
CLDN16	2.15223	-1.65851
EMC7	2.15136	12.4874
PCOLCE	2.15071	5.89074
APOE	2.15061	28.9775
FARS2	2.14998	1.81755
ARHGEF7	2.1499	2.14575
ZNF7	2.14942	-1.86747
ARHGAP15	2.14939	3.21767
STX17	2.14935	2.23957
SH3BP5	2.14882	3.08646
NMRK1	2.14719	5.60129
TPR	2.14707	5.35121
EVL	2.14702	18.3116
C19orf53	2.14651	3.91702
ZNF45	2.14626	-2.33483
TMEM5	2.146	1.96568
ARX	2.14458	-3.254
UBE2A	2.14226	11.7576
SNRPD3	2.14154	6.28512
ATP5J2	2.14123	6.73024
2014-09-02	2.14119	2.43514
TP53	2.14051	4.49561
F2RL2	2.14027	-2.0451
DDB2	2.14006	7.79179
MCCC2	2.13984	-2.3815
CPPED1	2.13981	5.56351
RAD52	2.1386	5.48648
TIPARP	2.13722	5.86505
WAS	2.13722	4.89966
ROMO1	2.13689	3.47047
ERI2	2.13633	-2.63453
LOC100505986	2.13576	-2.10539
OGFR	2.13554	2.76711
CDC42BPB	2.13413	2.67143
CD248	2.13279	14.4263
LANCL2	2.13185	3.63361
GNB5	2.1306	7.42445
AMZ2	2.13025	5.2243
2014-09-07	2.13015	-1.74459
TSC22D1	2.12797	-2.13687
CYHR1	2.12699	2.03872
XBP1	2.12699	16.5727
GGA3	2.12681	-2.3859
HCRT	2.12531	-3.22023
MMP25	2.12515	-2.54374
NUDT21	2.12453	9.36543
LSM4	2.12382	-1.54681
RALGPS1	2.12329	-2.58012
TBC1D5	2.12322	-3.5048
IDH3G	2.12304	7.35513
KCNJ4	2.12101	-2.86302
HOXC13	2.12006	-2.30279
SFTPC	2.11981	-11.4885
STIM1	2.11974	3.60892
MORC2-AS1	2.11967	-2.21471
FAM49B	2.11842	-1.82173
MIPEP	2.11721	16.3142
CCL24	2.11627	-1.39922
RPS2	2.11619	5.74862
LOC100131662	2.11571	-2.28409
TRPV2	2.11541	5.43293
AKAP11	2.114	-2.30867
PHYH	2.11294	2.69135
GLS	2.11287	8.32834
ABCC5	2.1123	12.9114
AKAP6	2.10989	-2.11706
MIOS	2.10895	-1.1867
PCSK7	2.10872	9.53987
EXOSC1	2.10619	4.43323
HN1	2.1057	3.79899
ARMC8	2.10468	-1.88044
RNASET2	2.10101	2.07304
GPR171	2.10081	8.89232
ATG5	2.10066	11.9777
NSMCE4A	2.09869	6.66546
TUBGCP3	2.09807	-1.41737
MMP17	2.0978	-2.53662
ZNF175	2.09757	1.95454
ZNF432	2.09531	2.26392
SCN8A	2.09529	1.45111
UBA1	2.09386	6.75851
PCNT	2.09327	4.1019
STX4	2.09171	22.1826
BST2	2.09033	3.19632
SERPING1	2.09031	4.25635
CD84	2.08924	-1.96296
MAP3K5	2.08853	57.2687
TXNIP	2.08745	3.60659
EXOSC9	2.08738	3.62235
UBAP2L	2.08696	9.95291
FGFR1OP	2.08591	4.95268
TOR1A	2.08452	-2.02273
ATP5SL	2.08413	-2.15518
TERF2	2.08401	5.2031
LOC286114	2.08269	-1.46897
PAK4	2.08203	-1.61417
TNS1	2.0818	3.40127
NREP	2.08094	18.6712
SLC46A3	2.07889	25.3978
COX5B	2.07746	3.47505
SF3B1	2.07707	37.9322
TMEM138	2.07673	2.43369
PCDHB6	2.07604	-1.72382
AUP1	2.07471	4.45704
CHD9	2.07394	3.1794
HSD17B12	2.07272	-2.6163
MAPT	2.07122	-1.60839
C20orf194	2.07076	5.3454
NUP93	2.07072	4.74016
TNFRSF21	2.0685	10.5655
SLC6A14	2.06825	-4.83807
AKT1	2.06763	5.20806
TBX10	2.06762	-2.52094
PRELID1	2.06707	12.4504
TMC4	2.06666	-2.21913
CUL5	2.06653	8.2367
MEA1	2.06572	2.63384
MIF4GD	2.06548	5.40793
TNFRSF9	2.06491	11.7831
MUM1	2.06465	-2.13504
GNB4	2.06447	5.8292
MGAT1	2.06372	5.42999
CROCCP3	2.06256	-2.70993
DYNLT1	2.06118	34.5745
CTSH	2.06107	3.09007
PDE6A	2.06055	-2.38488
PCGF3	2.06039	-2.41303
IGSF6	2.06033	6.45953
CAPZB	2.05932	1.88068
TTF2	2.05932	-1.28309
ISG15	2.05925	6.15087
SIRT6	2.05889	-2.7163
RNF145	2.05881	3.15907
TUBD1	2.05755	-1.65398
LOC730098	2.05604	-3.4954
CCR2	2.05367	-1.76057
ASPRV1	2.05365	-1.42898
RAMP2	2.05333	-1.9002
RNF103	2.05312	7.63062
PLK3	2.05233	-1.76506
TAP1	2.05105	54.0405
DCLRE1B	2.05017	2.75968
RAB8B	2.04965	-1.92338
MAP3K9	2.04963	-2.04886
DYRK2	2.04942	4.26973
CNOT3	2.04837	-1.60826
CDK5RAP1	2.04822	6.28415
PEX14	2.04765	3.99198
TRAP1	2.04706	-1.80787
ITM2A	2.04653	7.23064
LMNA	2.04643	18.5291
CHD1L	2.04604	7.37176
DDC	2.04564	-2.11808
MFI2-AS1	2.04514	-2.1676
CRHBP	2.04415	-2.7188
TTC28	2.0426	1.8652
FLVCR2	2.04255	6.05366
LNPEP	2.04145	-1.71586
DRG1	2.04141	3.18266
SELL	2.04113	11.4077
HSPB7	2.04102	-3.95388
BATF	2.04032	4.29848
PPP1R13L	2.0402	-1.68708
ICOS	2.03928	4.89188
PSG6	2.03807	-3.08828
ARHGAP35	2.03796	-3.16525
EMP2	2.03776	-2.09711
CYP2B6	2.03639	-2.07731
PNISR	2.03616	13.3943
TACO1	2.0358	3.29447
LIPG	2.03491	-1.25499
C9orf38	2.03447	-2.06254
ZNF829	2.03426	-2.4885
ZNF211	2.03357	4.81122
TINAG	2.03341	-1.58171
RFWD2	2.03322	2.15935
VARS	2.0331	4.89074
FOXK2	2.03235	-2.24203
MAP6	2.03127	-1.56122
SBSN	2.03095	-2.07939
RBM8A	2.03071	2.83385
ST3GAL4	2.02921	-2.02365
INPP5K	2.02875	2.91445
FXR1	2.02786	-1.6552
PALM3	2.0268	-2.39372
DNAJC15	2.02595	-1.45102
TSKU	2.02521	2.25449
CDH10	2.02517	-1.92378
LGALS1	2.02505	5.86146
CAP1	2.02482	10.7148
SLC4A3	2.02479	-2.55809
COL1A2	2.02474	16.7406
KCNQ1OT1	2.02381	-2.73144
ATP5S	2.0237	-1.07179
PIGT	2.02338	11.6124
ANKS4B	2.02311	-2.0923
CNOT4	2.02304	2.91909
GFRA1	2.02252	-3.04143
ITGAE	2.02225	6.3165
DUS2L	2.02181	6.63811
FAM222B	2.02179	8.64401
SLC7A4	2.02159	-2.45728
SLC1A3	2.02096	-1.41805
CDC42BPA	2.0206	3.63787
TRAF1	2.02032	13.4355
CPSF4	2.01852	3.41224
KNDC1	2.01836	-2.17647
BNC2	2.01801	5.11034
SLC30A8	2.01667	-1.35778
ZNF232	2.01503	3.66797
PDE1C	2.01461	-1.74511
MIPEPP3	2.01446	-1.86687
MAGEA1	2.0137	-1.98417
PSENEN	2.01205	7.06269
PHLDA1	2.01136	18.5617
PRRC2B	2.01107	-2.72618
TAF3	2.01062	2.87316
APEH	2.01031	4.62613
CHDH	2.00959	-1.9973
HOXD3	2.00947	-2.72066
ZADH2	2.00939	-2.43595
2014-09-12	2.00867	-1.94537
TUBB	2.00843	8.93523
YWHAH	2.0068	-1.8987
GAPDHS	2.00669	-1.69279
PTPRC	2.0058	1.98905
PCM1	2.00523	49.928
CD44	2.0046	2.60863
DERL2	2.00456	8.04341
DVL3	2.00447	3.26661
TARBP1	2.00372	6.98616
LRRC32	2.00351	2.69414
DSE	2.00341	-2.19801
ZNF335	2.0023	-3.52232
TLN1	2.00226	7.4075
GPR52	2.00206	-2.12859
NLRC5	2.00025	36.4103
ACAA1	1.99662	4.71351
ZNF302	1.99646	3.9301
PSCA	1.99614	-2.62407
SSR2	1.99588	4.09646
FTSJ2	1.99507	3.81631
KHDRBS1	1.99481	2.07906
TMEM121	1.99448	-3.53089
CDYL	1.99313	4.47022
FAM198A	1.99304	-2.21676
SAMM50	1.99238	-2.21025
VPS29	1.9921	-2.80567
HOXD-AS1	1.99167	-2.22371
ACTN1	1.99081	22.3677
MTAP	1.99072	-3.21984
UBE4B	1.98989	-2.07695
FMO3	1.98918	-2.87111
FILIP1L	1.98908	2.69573
CRTAM	1.98873	4.07167
IL1RAPL1	1.98794	-3.30315
SERBP1	1.98696	1.41698
ORAOV1	1.98664	-4.23644
TTC38	1.98629	11.6428
PDE4A	1.98576	-2.79292
TAPBPL	1.98549	3.01604
GSDMB	1.98539	11.085
SASH1	1.98454	2.71213
ARHGAP25	1.98435	12.282
ADAMDEC1	1.98421	35.1385
NOSIP	1.98397	5.84062
SMAD3	1.98319	9.5072
LIMA1	1.98157	8.78158
TGFA	1.98102	1.81643
GCAT	1.9802	2.91087
ARIH2	1.98013	6.31271
RANBP3	1.97848	-5.03922
ATXN2L	1.97741	7.92505
CBLB	1.97741	17.0921
CRLF3	1.9759	22.2395
ZNF22	1.9758	-1.93448
SDC3	1.9757	26.1015
BTG2	1.9756	7.39463
ARFGEF1	1.97522	14.787
ADRBK2	1.975	1.86384
ZFYVE1	1.9749	5.41795
LOC100506675	1.97363	-2.60448
KCNH4	1.97319	-2.04792
YIF1A	1.97319	6.30972
PDE7B	1.97277	-1.82319
SLC12A7	1.97223	21.1382
TMEM140	1.97217	2.99806
PAPPA2	1.97192	-3.20862
RARG	1.97111	-2.691
CCT4	1.97088	13.1153
PITRM1	1.97072	22.9533
LGALS8	1.97015	2.87678
PTGER4	1.96888	18.4342
ITIH1	1.96747	-2.06449
LRRC8B	1.96627	-1.77354
ABLIM1	1.96578	-4.66971
NCS1	1.96495	-1.70207
KEAP1	1.96482	10.2769
NAA38	1.96474	-1.50874
TRAPPC12	1.96437	5.38527
NPY5R	1.9643	-2.31028
NDUFB9	1.96417	12.2342
TOR4A	1.96323	8.62695
C9orf135	1.96237	-1.73272
CPM	1.9612	2.72184
TRIM14	1.96066	5.0226
CCDC149	1.96019	-2.71811
PRM3	1.95995	-2.12184
SMOC1	1.95829	-2.3281
BOD1L1	1.95804	-1.91236
ANKLE2	1.95803	-2.1516
HOGA1	1.95729	-1.79206
FAM211B	1.95724	-1.46186
EZR	1.95688	6.4392
MLXIP	1.95632	7.22686
PRKAG2-AS1	1.95612	5.02484
USP20	1.95612	6.38866
FLJ44342	1.95604	5.59462
DAZAP1	1.95551	24.8319
SLC2A3	1.95391	139.657
POP5	1.95327	4.83562
WDR55	1.95324	-2.00833
LOC100507267	1.95263	-2.22291
SASS6	1.95229	-1.59942
NKX2-8	1.95196	-3.06303
AGAP1	1.95163	-2.37948
GPHA2	1.95076	-2.15264
RSPRY1	1.95071	-2.55025
HCP5	1.9505	5.46548
RRAGA	1.95022	5.62433
TRPS1	1.9495	3.23082
ATP8B3	1.94891	-2.72275
LEMD1	1.94661	-4.18211
IMMT	1.94607	27.9773
ABAT	1.94412	3.99585
IFT52	1.94388	-1.58198
CDKN2C	1.94361	-2.5663
LARP6	1.94348	2.0135
MSRB1	1.94311	7.33634
SEC61A1	1.94284	3.28211
RNF181	1.94127	12.3552
CAMKK2	1.94043	5.28621
ABCF3	1.93993	3.95853
WRAP73	1.93984	2.08611
SLC25A38	1.93785	8.18054
ZNF337	1.93769	12.6107
ING4	1.93614	1.87159
SIDT2	1.93565	35.6279
RSAD1	1.93561	3.71317
PP14571	1.93396	-2.02802
MGC34796	1.93309	-2.49356
MYLIP	1.93299	27.8923
JAKMIP3	1.93271	-2.66492
TPCN1	1.93239	8.94869
WDR27	1.93236	-2.15429
NPTN	1.93134	20.5912
LARP1B	1.93081	-1.72296
LOC100505761	1.93073	-2.37381
SIRPA	1.93052	27.8843
YPEL5	1.92832	8.86569
MAEA	1.92808	6.34446
MYO1F	1.92806	9.49837
INTS9	1.9273	-1.35555
IPO13	1.92565	5.86765
PPOX	1.92562	5.01283
CTDSPL2	1.92543	-1.91716
ZNF324B	1.92519	-2.2408
PLEKHO1	1.925	15.1432
KIF4A	1.9244	2.05745
C1orf21	1.92427	-1.39545
ACP6	1.92391	3.10146
LGALS9	1.92276	30.4031
SIPA1L2	1.92245	-2.08076
PCA3	1.9222	-2.46848
KIAA0141	1.92134	4.7009
UBN2	1.92094	-1.92237
CIRBP	1.92082	5.49974
KLK15	1.9193	-2.65131
EXOSC4	1.91869	3.69658
GCNT7	1.91851	-2.85041
STX12	1.91803	-2.0604
KLHL1	1.91705	-1.82364
TAS2R4	1.91604	-1.76563
PAX9	1.91599	-2.30026
VCL	1.91587	27.9924
ANO10	1.9142	2.65867
JOSD1	1.9138	4.48064
TBC1D7	1.91372	2.49423
SLC30A9	1.91332	7.50102
TBC1D4	1.91205	37.791
CPAMD8	1.91189	3.11769
SLC13A3	1.9118	-2.09268
GCNT4	1.91096	-1.52919
MYL4	1.91066	-2.02573
SERGEF	1.90944	4.28344
TMEM45A	1.90937	10.4338
LEF1-AS1	1.90871	-1.3976
NARF	1.90837	8.38783
TRMT112	1.90749	5.20259
UHRF2	1.90703	21.2698
TRPC7	1.90661	-2.21151
POLR3B	1.90616	4.28456
ARHGEF40	1.90533	2.92487
MCM3AP-AS1	1.90522	-2.05026
CCDC84	1.90473	16.286
ANKRD10	1.90411	97.6297
NBAS	1.90363	2.76479
SLAMF7	1.90359	-2.05058
TBC1D10B	1.9031	7.67764
PES1	1.90241	2.34914
PCYOX1	1.90135	-1.23656
ARL6IP5	1.90093	7.26105
YME1L1	1.90076	-1.9871
RBM17	1.90033	4.22855
LCP2	1.9	3.41521
PAQR8	1.89996	1.96814
RBM47	1.89981	13.9547
DDX41	1.89934	3.21661
GBP2	1.89872	61.1424
SNX19	1.89836	10.5826
WWC3	1.89631	7.71977
FAN1	1.89618	7.04516
MIER2	1.89521	-2.76036
IL20	1.89473	-1.62334
ATF7IP	1.8947	6.51384
C19orf10	1.89454	28.0177
C19orf66	1.89193	-1.27691
PRKCQ	1.89183	3.17112
SUFU	1.89177	2.69191
YWHAB	1.89166	22.7354
NAIP	1.89084	-1.704
PCDH17	1.89024	-1.75579
SRRM2	1.88989	12.0628
MRPS26	1.88841	2.52636
KCTD1	1.88794	-1.98771
KCNMA1	1.88777	9.47588
ILDR2	1.88516	-3.04155
COMMD9	1.8851	7.15827
ATXN7L1	1.88493	4.69322
DENND4B	1.88151	22.0127
KLHL22	1.88002	-2.0818
TESC	1.8794	11.7115
STEAP1	1.8779	11.138
LOC143188	1.87751	-1.27943
LOC100506563	1.87721	-3.18443
SLC39A3	1.87704	-1.9838
DERA	1.87587	7.08201
KCNU1	1.87531	-2.54786
TMEM51	1.8751	13.8107
NDUFAF1	1.87495	4.95491
EML3	1.87381	-3.22855
CARKD	1.87314	22.3125
CTTNBP2NL	1.87289	-2.53541
MST4	1.87273	-1.42214
MFF	1.87245	4.67853
PHF12	1.87237	-1.72426
ING2	1.87057	-2.46124
CAV2	1.8703	-2.19056
SEC24D	1.87017	1.74555
ADCY1	1.87012	-1.69763
MLLT4	1.86996	-1.1166
HCG4	1.86994	-2.63937
CST9L	1.86982	-3.25768
STK33	1.86931	-2.15336
PPP3CA	1.86888	5.98351
SIRT7	1.86806	15.6016
NT5E	1.86755	1.85035
CBFA2T2	1.8672	7.22672
RASA3	1.86595	-1.95473
DMRTB1	1.86435	-1.78465
BOLA1	1.86413	6.17824
MAP1B	1.86354	-1.68448
DMXL1	1.86267	3.56997
MTERFD2	1.86133	2.0366
TECPR2	1.86126	4.86063
LUZP4	1.86056	-3.9111
CPSF3L	1.85974	1.56521
AGBL5	1.85883	-3.27753
PRDX6	1.85777	1.7116
CXCL5	1.85775	-2.18428
DCXR	1.85715	6.52133
DESI2	1.85711	-2.06541
GAL	1.85671	-1.56467
SGK2	1.85599	-2.67672
TMEM135	1.85595	5.32432
KCNC4	1.85574	-1.53475
PCDH7	1.85494	-1.45351
COL11A2	1.85322	-2.48269
VIPR2	1.8523	-1.71819
ANGPT4	1.85227	-2.71948
PREP	1.85204	-2.16502
WIPI1	1.85166	11.3745
PSTK	1.85102	-1.71221
EXD3	1.85014	5.53028
SP110	1.84987	16.596
PROCA1	1.84864	-1.56795
PPP2R5A	1.8485	-4.97696
CARS2	1.84835	-2.88435
FLJ37453	1.84832	-1.91848
CLK4	1.84826	-1.51857
WDR1	1.84687	5.98645
CDH12	1.84673	-1.47523
ZSCAN2	1.84644	-1.85826
UQCC	1.84568	-2.52464
DEF8	1.84508	4.06025
CLIC5	1.84479	-14.3375
TNIK	1.84438	1.76759
KIAA0391	1.84426	17.6554
PDS5B	1.84297	-1.22098
ZNF226	1.84264	-3.23908
UBE2L3	1.84203	3.83895
SPAM1	1.8418	-2.54011
HRASLS5	1.84176	-2.28755
TMEM161A	1.84162	11.4813
ERGIC3	1.84079	2.82453
LZIC	1.84071	2.42941
SLC17A7	1.84041	-1.57485
KLF2	1.84036	3.49471
NAGK	1.83945	18.8899
SLC30A5	1.83916	-1.27001
TRUB1	1.83859	3.57011
GNRH1	1.83855	-2.08583
NOP10	1.83757	5.42512
SLC6A17	1.83757	-1.8756
PHRF1	1.8366	7.38972
ATPAF2	1.83644	8.44945
SPOP	1.83525	2.30584
SGPL1	1.83514	15.3591
OCLN	1.83509	-1.81414
WWOX	1.83491	5.61112
PUS7	1.83468	10.0574
APOM	1.8346	-1.92747
ATXN7L3B	1.83389	-4.23171
ARHGAP9	1.83371	18.225
FRZB	1.83313	-1.97203
PHIP	1.8329	6.39573
KIF13A	1.83286	-2.60645
FAM47B	1.83147	-2.25575
KIAA0146	1.82877	-2.21583
KPNB1	1.8282	6.06519
SRRT	1.82736	-1.92668
LOC286437	1.82721	6.1104
2014-03-05	1.82709	-1.37159
PCDHB9	1.82612	-2.67119
NT5C1B	1.82467	-1.21959
TTC39C	1.82341	10.8679
FAM187B	1.82332	-1.846
IGHMBP2	1.82261	8.20453
MYLK3	1.82237	-1.67908
LRRC7	1.82159	-2.4445
PALMD	1.82151	-1.77609
PRKCI	1.82079	-1.75374
PARL	1.82027	5.30436
MTMR2	1.81895	3.017
YY1AP1	1.81839	8.5282
MKRN2	1.81801	-2.07249
PPFIBP2	1.81771	8.44734
ANAPC16	1.81704	2.04626
RMND1	1.81646	-3.37591
TECPR1	1.81592	8.22276
FBXL12	1.81552	6.11633
TRPC5OS	1.81527	-3.60595
WDR60	1.81463	-1.60881
LOC654433	1.81443	7.3386
SART3	1.81363	28.0718
EMCN	1.81307	-1.90127
CHPT1	1.81183	-2.70073
USP22	1.81019	-1.77693
EBF3	1.8097	-3.47649
REC8	1.80701	12.6166
GHRLOS	1.80698	-2.81535
PDX1	1.80579	-2.1143
PQLC3	1.80549	10.5555
DLGAP2	1.80494	-2.19706
HIST1H2BA	1.80398	-2.1851
SYT13	1.80172	-1.46322
LOC100505985	1.80144	-2.34293
CAMK2N1	1.80071	-20.4542
CSPP1	1.80037	-1.45465
LPIN3	1.8001	-3.39856
NCDN	1.79946	-2.24264
LOC100505685	1.79916	-2.6753
LPCAT4	1.79834	-2.55066
RPL7	1.79826	-1.39936
LOC100506406	1.79795	-2.21649
GALNT2	1.79759	2.52022
EHD1	1.79678	7.55862
ZNHIT6	1.79602	-1.60018
ARL4C	1.79464	3.42309
CD40	1.79301	-1.52826
CDC27	1.79158	-1.53326
DLGAP4	1.79155	5.55167
CTSS	1.78956	7.21311
LOC100505983	1.78797	-2.23237
TPRG1L	1.78617	3.67593
NOP14-AS1	1.78461	-1.66802
PDGFC	1.7842	-1.91084
KIF1B	1.78415	4.86747
ADH4	1.78402	-1.31551
HLA-F	1.78373	3.92319
LOC100506907	1.78367	-4.42489
RNASE1	1.7829	-1.5587
C1orf68	1.78254	-1.95255
SMCR7	1.7821	2.00933
GALNT3	1.78175	-2.6865
ARPP21	1.78129	-1.95608
C1orf228	1.7812	-3.6014
NKIRAS2	1.78056	7.02075
AMOTL1	1.77983	-1.71641
USP36	1.7797	4.4697
GRM1	1.77908	-1.48646
TYMS	1.7769	-2.01397
LOC100506470	1.7766	-2.70997
SBNO2	1.77602	-2.85168
TPP2	1.77524	11.3398
VAMP1	1.77403	17.2565
HABP4	1.7726	-2.60055
LEF1	1.77246	-2.95211
OVOL3	1.77207	-2.17519
MOXD1	1.77116	1.91615
LZTFL1	1.77032	-3.15665
TOX3	1.77028	-2.41729
SAC3D1	1.76935	8.72113
TMEM217	1.76926	-2.29281
PTP4A1	1.76858	-1.74076
DIP2C	1.76844	3.27936
OGT	1.76827	14.0455
COG5	1.76769	-1.30798
SRSF12	1.76624	-2.60885
PRDM10	1.76512	3.03524
CA12	1.76507	32.4221
GGT7	1.76488	-1.53501
C1orf174	1.76459	-1.24322
ZNF496	1.7621	-1.20287
TMED6	1.76114	-2.29314
PAX5	1.76108	-2.73217
CARM1	1.75966	5.91951
PHAX	1.75855	-1.84578
MIB2	1.75522	-2.86047
SMARCC1	1.7538	-1.20257
STYXL1	1.75339	5.65394
FLT1	1.75277	6.55509
SLC27A5	1.75265	-1.84797
NR2F1	1.75097	-2.34471
TMC5	1.74934	-1.92104
HECA	1.74855	33.1808
BAG6	1.74828	-2.05035
FOXK1	1.74792	-2.64333
SMU1	1.74625	-1.75238
MYADML2	1.74619	-2.89661
RHOJ	1.7444	-1.77221
CDAN1	1.74104	-2.43128
LOC388780	1.74	-1.67234
CCNE1	1.73829	3.55528
PWWP2A	1.73826	4.62406
HOXD-AS2	1.73824	-2.42811
MIXL1	1.73813	-2.7237
CLMP	1.73692	-3.02634
LOC100129961	1.73676	-2.22838
CADPS	1.73659	-1.99612
LOC100506088	1.73644	-2.14146
PHF20	1.73582	-2.11688
IL17RC	1.73518	4.04885
TGOLN2	1.73428	4.53685
CCDC88A	1.73267	24.506
HAUS6	1.73193	-1.22496
PYGO1	1.73169	-1.48822
KIAA2013	1.73159	2.78327
DRD3	1.73008	-3.65738
DTWD2	1.72954	3.41726
PABPC1	1.7293	4.84751
SCARA5	1.72808	-2.25397
GNS	1.72759	17.0429
EP300	1.72692	-1.48543
DPP7	1.72536	7.24362
WIPF1	1.72531	16.4353
PXDN	1.7248	20.6953
PAWR	1.72478	-1.97566
SPTB	1.7236	-2.34276
PCP2	1.72233	-2.7508
SP140L	1.72206	9.74254
WT1	1.72181	-2.47594
KDELR2	1.7205	4.16192
MIER3	1.71843	4.03183
PLSCR1	1.71833	-1.6198
PRODH2	1.71638	-3.17191
GRIK1	1.71584	-2.42838
COL5A1	1.71554	1.66675
PROM2	1.7128	-3.32519
UBE2D3	1.7124	-1.57217
C5orf24	1.71195	-1.49817
METTL13	1.71174	6.59525
BMP8B	1.71081	-2.06008
USP32P2	1.7103	-1.50518
SST	1.71013	-1.87611
TRPC4AP	1.70996	15.3769
SPG20	1.70994	-1.3548
MAP7D2	1.70889	-1.88298
KIAA1009	1.70717	1.64571
KCNS2	1.7067	-2.53315
RBM39	1.70666	17.3783
TRIM11	1.70647	31.4684
C6orf136	1.70592	6.95878
PILRA	1.70434	7.33242
AHNAK	1.70377	-1.71937
ALDOB	1.70344	-2.64357
TAGAP	1.70336	4.08671
ACSL5	1.70317	11.9905
TMEM87A	1.70198	-1.76745
BANP	1.70166	17.6535
TBX3	1.70087	-1.85014
MED8	1.70065	8.08241
CDKL3	1.7004	-2.40259
XYLB	1.69927	-3.11756
IQGAP3	1.69913	-1.84138
METTL12	1.69878	-1.61398
FTSJD2	1.6976	8.57635
TJP3	1.69748	-1.94337
PLEKHG4B	1.69664	-2.13829
FLJ26850	1.69657	-1.70949
BDNF	1.69544	-2.61393
SLC13A5	1.69521	-2.18273
ZNF480	1.69481	-2.54904
CCBL2	1.69427	5.67799
HIST1H2AK	1.69229	-1.3158
HIVEP3	1.69194	-1.49053
UAP1L1	1.69135	16.4472
NOP2	1.69064	16.83
ITPRIP	1.69038	81.0825
SEC1P	1.68914	-2.60303
TGFBR1	1.68846	15.9085
ZMYND19	1.68776	-1.97756
PPP1R14B	1.68567	4.53451
UVSSA	1.68544	-1.86722
YY1	1.68457	11.1392
SS18	1.68435	-1.98401
DNAJC5B	1.6837	2.17911
MPP2	1.68246	-1.65045
LOC100505534	1.68214	-2.06612
C9orf116	1.68179	-2.57429
ZNF544	1.68116	4.4736
XAF1	1.681	8.10422
EIF1	1.67999	6.1304
KIAA1161	1.67995	-2.43693
AKNA	1.67888	-2.59632
ZNF775	1.67839	-1.53654
LEPROT	1.67729	2.35112
LOC100132815	1.67707	-1.67421
TMEM40	1.67572	-1.59763
KIF6	1.67415	-1.84528
CDH6	1.67368	-2.49983
ANKRD13D	1.67364	9.49387
SENP5	1.67333	-1.82504
DNMT3A	1.67147	5.1328
KLHL34	1.67142	-1.64367
HOXB9	1.67105	-2.03623
LOC729887	1.67094	-2.70633
PLEKHA6	1.67036	-3.37933
USP28	1.67008	-6.1101
ADAMTS12	1.66973	3.49746
POFUT1	1.66837	-2.89177
TADA3	1.66782	5.7104
CRX	1.66696	-2.57059
SH3BP2	1.66691	5.77582
WWC2-AS2	1.66687	-2.27183
SUGP1	1.66356	3.7395
UNC5B	1.66178	-2.03554
RBP2	1.66111	-3.84053
C1QTNF9B-AS1	1.66088	-2.39755
C19orf69	1.66043	-1.76648
CD86	1.66008	13.8478
KDM2A	1.6579	4.21133
SPATS2	1.65734	2.01534
ATAD3C	1.65689	-2.09891
DENND5B	1.65685	-1.6231
CALR	1.65666	5.33587
LRRC10B	1.65618	1.68182
LOC729683	1.65567	-2.01989
KANSL1L	1.65446	2.37295
YTHDC1	1.65293	-1.30836
WIPF2	1.6529	4.40315
RBM25	1.65252	31.7299
KRAS	1.65231	6.39925
MAPK15	1.65192	-3.09306
USP33	1.65187	17.9165
DST	1.65185	-1.39258
FAM46C	1.6515	5.21129
HILS1	1.65087	-2.4749
ZMYM4	1.64953	9.72808
PDIA6	1.6471	8.4122
RASGRP4	1.6468	-2.0788
MBP	1.64645	-2.6837
MET	1.64536	-1.49348
DKFZp779M0652	1.64524	-1.87396
C19orf52	1.64445	6.53584
FGFR1OP2	1.64308	-1.2828
GGA1	1.64262	2.6539
COL4A4	1.64245	-2.063
RPRD1B	1.64226	-1.82795
SMEK2	1.64085	-1.46313
TRAK2	1.64056	3.2244
PAN3	1.64053	38.5185
IP6K1	1.63928	4.02258
WNK2	1.63645	-1.83018
LCN2	1.63525	-1.76618
FAM78A	1.63474	3.05547
GPRIN1	1.63429	-3.48625
LARP4	1.63406	-1.4658
SERTAD4	1.63357	-2.95888
POLR1E	1.63305	-3.97464
ANKRD11	1.63261	5.61459
UBE2F	1.6319	27.5428
ZBTB44	1.63145	2.11293
SNRNP70	1.63014	7.53821
ATM	1.62999	6.91066
GPR182	1.6292	-1.98277
LYZL4	1.6291	-2.45971
GSR	1.62853	9.29704
ZNF764	1.6283	4.92806
ADD1	1.62819	2.27778
PSMB7	1.62797	-1.72001
SNX29	1.62773	2.83946
TAF6L	1.6254	-2.52685
MYCBP2	1.62486	19.5211
USP14	1.62449	7.39959
DLX3	1.62365	-1.26909
ZNF449	1.62321	5.53321
ANKRD13B	1.62297	-1.90036
RASSF4	1.62252	5.14113
MYOCD	1.62246	-2.07394
LOC284100	1.62182	-2.51123
WWC1	1.62084	-1.84427
LCA5	1.6208	-2.39927
WNK1	1.62071	4.07772
TMEM141	1.62056	3.26232
PLAA	1.61984	-1.97723
SLC13A2	1.61951	-1.71595
GOLGA2P5	1.61796	3.06305
CR1	1.61601	-1.294
MZF1	1.61404	1.78156
RPL38	1.61384	-1.21234
WWTR1-AS1	1.61343	-2.66195
DNAH5	1.61342	-2.44168
FBXO21	1.61241	5.83554
C11orf35	1.61219	-2.04163
PPTC7	1.61179	-1.52818
LOC148413	1.61155	-2.3829
PAPD4	1.61076	3.55407
DNAJC4	1.61043	-1.84647
ENAH	1.60996	-2.15957
SNTB2	1.60905	13.0237
HN1L	1.60837	-2.00194
MGA	1.60762	-2.08135
SHMT2	1.60671	3.50731
MEX3A	1.60583	-3.61286
CNPY3	1.60518	2.3052
CNIH2	1.6048	-2.7902
GATA5	1.60449	-2.32909
TCOF1	1.60374	-1.73829
MRPL10	1.60337	15.6628
SRRM4	1.6003	-1.75533
HDAC9	1.59996	-2.37381
PRF1	1.59988	-2.39116
CEP128	1.59973	-2.08288
CYLD	1.59876	8.77823
CALD1	1.59875	-1.87842
GNL1	1.59841	-1.37731
TCEA2	1.59819	-2.09208
MYO7B	1.59684	-1.61354
GNPNAT1	1.5965	5.43576
SLC25A6	1.59607	6.39642
ITGB5	1.59488	-1.34595
ZDHHC21	1.59481	-1.46926
TRIB1	1.59413	-1.96981
LOC440570	1.59408	-1.81791
CDK6	1.59124	-1.7122
C12orf57	1.59123	3.39371
SP3	1.59118	-1.64237
GRK4	1.59088	-2.37098
DNAJC16	1.59058	2.89059
TTLL9	1.5898	-2.15634
HLA-E	1.58772	29.9538
SLC26A7	1.58654	-1.89262
TNFAIP3	1.58634	71.4291
GBA2	1.58606	5.34788
ZNF366	1.58606	-2.45931
RGS6	1.58553	-1.78426
PDPR	1.58501	2.58156
CHRNB2	1.58489	-2.96832
LHFPL3	1.58477	-2.59693
KPNA3	1.58476	3.72647
SCUBE1	1.58414	-2.109
NUFIP2	1.58392	8.20321
COL3A1	1.58346	27.7656
HIST1H2BD	1.58325	7.54345
C2CD2	1.58313	12.0346
ULK2	1.58307	3.19364
TIMP2	1.58269	21.679
MTMR14	1.58231	12.5245
CUL4A	1.58165	3.58356
ETV6	1.5815	55.1308
EOMES	1.58112	26.23
ASB4	1.57941	-2.76172
FKBP15	1.57929	2.83684
UBE3B	1.57901	5.29996
ABTB2	1.57797	-2.52878
LRRC41	1.57683	2.19387
LY6K	1.57664	-1.37778
DMKN	1.5766	-5.06282
C20orf112	1.57554	-2.41692
SLC25A42	1.57537	-1.52588
FNIP2	1.57524	1.75658
LOC284933	1.5734	-2.06599
SLAIN2	1.57316	-2.16552
EMC1	1.5727	-1.25967
RAPH1	1.57235	-1.50433
KRT4	1.57129	-1.7431
SNX13	1.57075	-1.71337
SLC45A3	1.56951	-1.82505
MPZL1	1.56809	3.59734
ZNF506	1.56739	-1.77657
ADSSL1	1.56658	-1.89155
SCARB1	1.56595	-2.79257
GPR114	1.56563	-1.42817
TECTA	1.56562	-2.02345
AVL9	1.56438	-1.50262
BOC	1.5642	11.121
LMF2	1.56418	5.18818
SUGP2	1.56367	-1.64726
OSBPL3	1.56312	20.4999
DLX6	1.56244	-1.78538
DYRK4	1.56044	4.40719
BCAP29	1.55939	-1.59434
CCDC129	1.5592	-1.78523
ITGB1	1.5592	-1.81608
TPGS1	1.55876	-3.30491
PAXIP1	1.55868	4.82064
DLG1	1.55745	-1.92392
AP1S2	1.55741	4.67513
LOC339803	1.5569	2.53502
MRVI1	1.55657	3.47332
GPR173	1.55649	-2.24298
RUNX3	1.55569	12.3687
TNPO1	1.55543	-1.90508
LUZP1	1.55501	-1.83791
RARS2	1.55468	5.72699
RAB15	1.55416	-5.81391
SLC16A9	1.55361	-1.6921
PALLD	1.55355	-4.34964
ARSD	1.5532	10.4515
RHOB	1.55213	-2.33519
DCAF16	1.5521	-2.09977
FCRLA	1.55178	-1.85705
ATF7	1.55117	-2.14733
UBLCP1	1.55099	15.4635
UGT3A1	1.55084	-2.488
COL6A2	1.5506	4.40176
OTUD1	1.54866	-2.48882
WDTC1	1.5465	3.24287
SP1	1.54539	-1.69954
SPG7	1.54525	-1.40436
RPL7L1	1.54424	5.14451
QSER1	1.54313	-1.87225
ONECUT3	1.54286	-2.61712
FLJ43663	1.54264	-1.97661
KLF7	1.5425	14.4105
CACNA1D	1.5422	-1.86014
NCOA3	1.54082	-1.83808
LOC728095	1.54043	-2.53601
RNF169	1.54022	2.05928
USMG5	1.53967	4.98578
RORA	1.53955	-1.47838
FAM19A5	1.53931	-2.35668
VSIG1	1.53894	-2.08899
CSTL1	1.53813	-2.18995
HSPA13	1.53809	5.2159
GNPDA2	1.53762	-1.36187
TBC1D24	1.53726	-2.92185
TMEM139	1.53618	-2.64937
LSMD1	1.53583	-2.52152
ZNF704	1.5358	-1.09399
MECP2	1.53419	4.83648
NOTCH2NL	1.53403	60.2786
EXOSC3	1.5328	-2.25428
RIOK3	1.53262	-2.88432
PDK3	1.53245	-1.52174
WDR82	1.53162	8.82428
MCM3AP	1.53149	13.662
CDC34	1.53112	2.75773
RALGAPA1	1.53071	-1.69583
SLC6A10P	1.52946	-2.65864
FAM182B	1.52696	-2.59655
SLC35F4	1.52678	-2.3337
ENOSF1	1.52526	5.74688
CELF4	1.52491	-1.36781
ZNF385A	1.52434	11.8032
COL4A3BP	1.5241	1.68002
TRIO	1.52391	7.53233
CSDE1	1.52207	5.49034
LOC100505474	1.52185	-2.61029
PPIL2	1.52184	1.71761
MILR1	1.52158	-2.73517
AP2A2	1.52096	-2.63267
CPNE5	1.51976	6.6771
[truncated: 2,419 more rows]
