# Supplementary material for: Lesion-Specific Immune Response in Granulomas of Patients with Pulmonary Tuberculosis: A Pilot Study
Source: PLoS One. 2015 Jul 2;10(7):e0132249. doi: 10.1371/journal.pone.0132249 (PMC4489805; doi:10.1371/journal.pone.0132249)
Supplement: S4 Table — Interaction among member genes in this pathway is shown in Fig 3. (XLS) [file pone.0132249.s008.xls]

## Sheet: Cellular Movement
Supplementary Table 4: SDEG involved in immune cell movement network
Genes	Fibrotic	Cavitary		Genes	Fibrotic	Cavitary		Genes	Fibrotic	Cavitary	Genes	Fibrotic	Cavitary		Genes	Fibrotic	Cavitary
PIK3CD	6.19651	2.49402		NKX2-1	2.45978	-2.61512		NCF4	2.09948	-3.02883	SPP1	-2.78	2.62638		PPP3CC	-5.67	3.18941
TFF1	5.64914	-2.71962		MPP1	2.45574	-2.59181		FGFR1OP	2.08591	-2.66605	SNCG	-2.81	2.30742		B4GALT1	-5.74	2.25835
SRCIN1	5.63158	-5.71192		NPC1	2.45224	-4.92062		NEUROG1	2.05409	-2.77536	CLEC4E	-2.84	2.90892		FCER1G	-5.81	3.6413
HMGB2	5.08278	-3.74735		TMEM176B	2.42868	-2.5974		ARHGAP35	2.03796	-6.6775	SDC4	-2.88	2.61384		RASSF5	-6.3	3.31638
FAP	4.84565	2.70722		NARS	2.41486	-2.21697		ST3GAL4	2.02921	-2.67705	POSTN	-2.88	2.24036		FKBP1A	-6.33	3.19475
FCGR3B	4.68549	-4.02727		MBD2	2.41071	-36.6267		HSPA1A/B	2.02261	-2.57323	CLEC11A	-2.9	2.45673		PIGF	-6.39	2.2675
FERMT3	4.6504	2.72435		NOD1	2.41066	-2.30425		GFRA1	2.02252	-2.04659	PODXL	-2.94	2.76018		CD69	-6.58	2.28581
RET	4.61742	-2.85663		IGFBP3	2.40771	-4.22777		TP53BP2	2.01844	-2.59824	PPP2R5C	-2.96	2.42393		FGF2	-6.95	2.4897
DISC1	4.4108	-3.4311		TSC1	2.40457	-2.98402		ENPP2	2.01581	-2.11127	APEX1	-2.97	2.51621		HTT	-6.97	2.43281
CXCL9	4.24379	-3.27302		DIAPH1	2.39773	-3.37508		ANGPTL4	2.01341	-2.63605	TGFB1I1	-3	2.79284		NUMB	-7.2	2.4173
CHGA	3.94197	-5.82718		PTGES	2.38383	-3.81835		MAP3K4	2.01282	-2.16192	FHL1	-3.08	2.26392		DEFA5	-7.35	3.80901
NOS3	3.90808	-5.17834		WARS	2.37499	-9.91454		PTPRC	2.0058	-2.82894	TFPI	-3.14	2.28038		CTNNB1	-7.36	6.89726
MMP19	3.7682	-2.5338		ZFAND5	2.3719	-4.64206		PPARD	-2.01	2.23497	ROBO3	-3.17	3.06413		PAFAH1B1	-7.53	2.47821
RNF5	3.73549	-4.58115		CD63	2.36619	-3.22283		PLAUR	-2.02	2.50752	FAM65B	-3.18	2.41169		PRDX1	-7.69	2.59224
CXCL16	3.73249	-3.86469		MYO9A	2.35962	-2.02746		ZBTB7A	-2.02	2.14036	TCIRG1	-3.18	2.03266		YWHAZ	-8.26	2.27318
PTPN23	3.54991	-2.65266		ST13	2.35139	-6.15897		NLRP3	-2.08	3.28603	RNF144A	-3.2	2.12187		ESR2	-8.56	6.60627
PRUNE	3.52502	-4.75312		PDPN	2.34895	-2.51044		SCHIP1	-2.09	2.87606	PLXNB2	-3.23	2.72299		CDH5	-8.65	3.02175
E2F3	3.51828	-2.99844		CCRL2	2.34835	-3.02826		SERP1	-2.12	2.74402	CYFIP1	-3.37	5.00333		CST6	-8.67	2.03979
SYNE2	3.48905	-4.13321		CAPG	2.33481	-7.10052		DIAPH2	-2.15	2.24877	PARP1	-3.42	2.77248		PARVB	-9.36	4.1207
FOXJ1	3.44051	5.38777		POU3F3	2.30665	-2.47147		AREG/GB	-2.2	2.85796	FCAR	-3.48	6.79671		DCN	-9.66	19.1627
CDKN1B	3.10433	-13.6377		RALGDS	2.28921	-2.74104		PKM	-2.23	3.33228	ARHGAP4	-3.58	3.36289		AKAP12	-9.87	2.40757
ITGB3	3.06962	-15.986		CSE1L	2.28442	-2.4273		EPHB3	-2.24	2.11782	TNFRSF14	-3.61	2.74401		HSPD1	-10.54	2.28711
EPB41L5	3.02539	-2.71786		CD247	2.28326	-2.31222		INS	-2.25	5.46073	ADRA2A	-3.75	3.28126		NCKAP1L	-10.58	3.32372
PTP4A2	3.01829	-4.12408		ROBO4	2.28042	-6.30516		CXCL13	-2.25	2.15594	LTB	-3.77	2.30711		YWHAE	-11.29	2.91001
TFAP2C	3.01559	-4.80895		TSNAX	2.27909	4.16434		CDH11	-2.27	2.82943	IL27RA	-3.83	2.09771		RGS3	-11.31	3.60943
LPAR2	2.9516	-2.51268		PLTP	2.27294	-3.28186		NPR1	-2.35	2.61471	NDP	-3.85	2.47695		DLL4	-11.94	4.10372
RAB21	2.93472	-9.92375		GSN	2.26879	-3.28605		ADAM9	-2.37	2.24566	PEX5	-3.95	3.40243		RGS10	-12.41	3.45041
RASA1	2.89265	-2.79523		ADM	2.26096	-2.66083		SLC37A4	-2.39	2.37548	HSP90B1	-3.95	2.26152		CTNND1	-12.54	4.3067
SH2D2A	2.84708	-3.22284		SQSTM1	2.25586	-7.78883		SLC2A1	-2.4	2.05798	NCK1	-3.96	3.51785		KCNK9	-15.07	3.20461
ITK	2.84115	-4.35769		C5AR1	2.24733	-2.65777		FERMT2	-2.43	2.21855	ITPR1	-4.02	3.83052		USP4	-16.17	3.9126
EPN3	2.83703	-12.705		ADAM8	2.24138	-2.64471		NUAK2	-2.44	2.80167	SIRT1	-4.03	2.56746		CHST1	-16.62	2.3513
PRKD2	2.83652	-7.14438		GJA1	2.23672	-12.4906		AMOT	-2.49	2.09187	PTGES3	-4.09	2.74436		PDE4B	-17.42	2.44051
FGFR2	2.76949	-5.12457		SH3KBP1	2.21775	-2.82736		RRM1	-2.52	2.7646	DIDO1	-4.18	2.78788		VPS28	-17.84	2.02419
GALNT1	2.73653	5.89569		KCNN4	2.20474	-3.53742		COL7A1	-2.53	2.19197	CSK	-4.25	2.05252		PRNP	-24.16	2.22081
ALOX5	2.63988	-6.06716		SLC11A1	2.18488	3.69183		SARS	-2.55	2.30145	ONECUT1	-4.46	2.79912
CHRM4	2.63192	-3.34924		CYR61	2.17871	-4.21896		TSPAN3	-2.55	2.01507	JAG1	-4.52	2.48268
ANXA1	2.61987	-8.44605		ITGB7	2.17529	-2.87334		MMP12	-2.6	2.15072	CD97	-4.56	3.00329
BTK	2.61906	-3.49233		STC1	2.16928	-4.41094		TPBG	-2.61	2.86693	CRY1	-4.62	3.371
GRIN1	2.58184	-14.9824		APOE	2.15061	-3.96286		TBXAS1	-2.61	2.54407	NISCH	-4.7	2.05579
CSF1	2.54752	-2.78672		SEMA4C	2.14924	-2.75612		NCL	-2.64	2.06795	ARHGDIB	-4.84	3.87371
DDX3X	2.53977	-7.45439		GNAI3	2.13807	-2.48839		PYCARD	-2.65	3.00393	ABL2	-4.92	2.1448
CRYAB	2.53057	5.39291		SATB1	2.13677	-4.03622		TGFBI	-2.65	2.31156	LYVE1	-5.14	4.49924
ASNS	2.52667	-5.95818		CDC42BPB	2.13413	-7.252		CHFR	-2.66	2.41869	DDX58	-5.33	2.14322
GPR183	2.5138	-6.18875		THBD	2.12935	-8.29136		RALBP1	-2.66	2.34803	PEX7	-5.41	3.0477
TERT	2.51269	-20.5278		RB1	2.12487	3.61533		STK25	-2.69	2.05528	TPM1	-5.44	2.6907
FBN1	2.50908	-3.15246		SFTPC	2.11981	-3.39617		ZC3H12A	-2.71	3.02717	ACTR2	-5.53	2.05704

## Sheet: STAT1_T cell activation
Supplementary Table 4: SDEG involved in STAT-1 mediated T cell activation network
Genes	Fibrotic	Cavitary		Genes	Fibrotic	Cavitary
LGALS9	1.92	6.37		VAMP8	-10.72	-2.1
IL15	-13.54	5.89		CD247	2.28	-2.31
IL21R	-5.99	5.63		GJA4	2.45	-2.43
INS	-2.25	5.46		SLAMF1	-8.73	-2.44
FOXJ1	3.44	5.39		AGRN	0	-2.51
DLL4	-11.94	4.1		PTPRC	2.01	-2.83
SLC11A1	2.18	3.69		SUCNR1	0	-2.84
FCER1G	-5.81	3.64		IFNA1/IFNA13	0	-2.92
FADD	-2.37	3.58		KCNN4	2.2	-3.54
NCK1	-3.96	3.52		SPHK2	-19.09	-3.62
IL24	0	3.41		CCL7	2.58	-3.67
CRY1	-4.62	3.37		APOE	2.15	-3.96
DDOST	-8.92	3.23		IKBKB	2.57	-3.98
VTI1B	-3.11	3.21		SIGLEC1	2.61	-3.99
PYCARD	-2.65	3		SATB1	2.14	-4.04
SERPINB9	-7.25	2.95		ITK	2.84	-4.36
PARP1	-3.42	2.77		TNFRSF4	0	-4.45
IFNA21	-3.57	2.73		PPP3CB	-2.79	-4.57
FOS	0	2.67		ICAM3	3.44	-4.84
LCK	-2.12	2.61		CCL22	0	-4.97
PTPN6	-3.83	2.59		CD83	-2.22	-5.14
SIRT1	-4.03	2.57		CD86	1.66	-5.82
HYOU1	-3.93	2.53		CDKN1A	-8.47	-6.03
STAT4	-2.4	2.36		CD3E	0	-6.08
TYK2	-3.39	2.33		IGHG1	-9.37	-6.27
HSPD1	-10.54	2.29		FYN	-18.42	-8.64
HPRT1	-10.83	2.27		HSPH1	-2.01	-12.94
HSP90B1	-3.95	2.26		RBPJ	-11.25	-13.54
GZMA	-5.11	2.24		THBS1	-2.76	-13.81
PRNP	-24.16	2.22		BCL10	-2.4	-14.47
IL15RA	-2.66	2.18		ITGA5	2.56	-59.75
BCL2	4.23	2.18
IFNB1	-41.17	2.15
IL27RA	-3.83	2.1
JAK3	-2.13	2.1
TYR	0	2.08
CSK	-4.25	2.05
BHLHE40	-5.94	1.56
CD58	-2.71	1.44
SMPD1	-8.74	1.36
IGF2R	-3.85	-1.19
MALT1	2.69	-1.98
DLL1	1.52	-2.01
ATP	1.31	-2.06
LAT2	2.17	-2.08

## Sheet: Fibrosis_Wound healing
Supplementary Table 4: SDEG involved in fibrosis and wound healing
Genes	Fibrotic	Cavitary		Genes	Fibrotic	Cavitary		Genes	Fibrotic	Cavitary
RAF1	6.39334	2.30432		POU2F3	2.13644	0		MMP14	-4.16	-7.30025
TNF	5.65374	3.39571		CCL13	2.11729	-2.29632		SMURF2	-4.99	3.0339
TFF1	5.64914	-2.71962		CCL24	2.11627	0		NOS2	-4.99	0
ARNTL	5.16908	-2.80249		LIF	2.11037	0		AEBP1	-5.43	2.31651
CXCL12	4.51346	-16.6704		MMP17	2.0978	5.57751		B4GALT1	-5.74	2.25835
PLA2G4A	4.51183	0		SMAD7	2.09321	0		RASSF5	-6.3	3.31638
NOS3	3.90808	-5.17834		MMP23B	2.08834	-4.55024		FGF2	-6.95	2.4897
ELANE	3.83933	0		FSTL3	2.08425	0		NFKB1	-7.46	0
MMP19	3.7682	-2.5338		ABR	2.06162	0		CYBB	-8.15	1.20666
MT1H	3.55235	0		CCR2	2.05367	0		ESR2	-8.56	6.60627
MMP24	3.51739	0		SELL	2.04113	-1.93288		NRG1	-9.16	-7.20352
MMP3	3.3811	-5.35489		KLF5	2.02295	0		IL18	-10.23	0
MSX2	3.32583	0		HOXD3	2.00947	-2.35859		GRB2	-11.11	-3.73685
RELA	3.24856	-8.66853		CD44	2.0046	-1.7814		LEP	-11.48	-41.2659
PAK1	3.16699	0		TLN1	2.00226	0		IL1B	-14.12	5.30781
ITGB3	3.06962	-15.986		RAC2	1.99844	-2.59426		ERBB2	-14.12	0
MYC	3.00786	-3.05343		LIMA1	1.98157	-6.43729		RHOA	-14.87	0
PPARA	2.97564	1.47214		MIA3	1.89687	-2.24016		LOX	-18.57	0
LGALS3	2.93253	0		SCARB1	1.56595	-2.10836		MMP2	-18.6	-4.23657
GRN	2.90244	0		PRKAR1A	1.48771	3.40903		IL6	-19.39	3.50548
GSK3B	2.868	-50.7912		IL1RN	1.329	-2.22462
PER2	2.82429	-3.05026		HPSE	-1.99	2.33356
IFNG	2.81469	0		PPARD	-2.01	2.23497
FGFR2	2.76949	-5.12457		AGER	-2.1	2.10143
MMP1	2.74687	-11.627		SCNN1G	-2.16	0
ALOX5	2.63988	-6.06716		INS	-2.25	5.46073
CDK4	2.60378	0		CDH11	-2.27	2.82943
PRKCB	2.60146	0		ILF3	-2.38	2.34788
IKBKB	2.56902	-3.97625		TBXA2R	-2.39	-7.45061
ITGA5	2.55557	-59.7472		STAT4	-2.4	2.35923
LTF	2.53207	0		MYD88	-2.5	0
TERT	2.51269	-20.5278		MMP12	-2.6	2.15072
PTHLH	2.47271	0		DDR2	-2.63	0
CACNA1C	2.27965	0		FLT4	-2.72	0
GSN	2.26879	-3.28605		THBS1	-2.76	-13.8129
ADM	2.26096	-2.66083		SPP1	-2.78	2.62638
IL6R	2.25414	0		SDC4	-2.88	2.61384
ARHGAP1	2.25217	-1.63782		POSTN	-2.88	2.24036
ADRB1	2.24883	-2.26484		SKP2	-2.88	0
DRD5	2.24463	0		CXCR2	-2.91	0
GJA1	2.23672	-12.4906		ADORA2B	-3.19	0
IL1R1	2.20591	0		MMP9	-3.2	1.99208
LUM	2.18649	0		PARP1	-3.42	2.77248
SLC11A1	2.18488	3.69183		CCR7	-3.49	4.49055
SORBS3	2.15819	0		HYOU1	-3.93	2.52522
