# Supplementary material for: Lesion-Specific Immune Response in Granulomas of Patients with Pulmonary Tuberculosis: A Pilot Study
Source: PLoS One. 2015 Jul 2;10(7):e0132249. doi: 10.1371/journal.pone.0132249 (PMC4489805; doi:10.1371/journal.pone.0132249)
Supplement: S5 Table — Gene expression pattern is sorted in alphabetical order. (XLS) [file pone.0132249.s009.xls]

## Sheet: VDR signal
SDEG involved in VDR signaling network
Symbol	AFB+	AFB-	FN
CASP9	1.974	2.376	2.563
CASR	1.59	1.67	1.28
CAV1	1.138	1.24	1.215
CD14	-2.381	2.347	2.59
CDKN1A	2.553	-6.033	-8.47
CDKN1B	-4.1	-13.64	3.1
COL1A1	1.015	-1.019	-1.02
CTNNB1	-8.727	6.897	-7.36
EIF3I	-8.322	-9.064	-9.52
FOXO3	1.399	1.486	1.444
GNPAT	1.986	2.039	1.997
HGF	-11.685	2.606	2.717
HMGN3	2.358	3.531	3.812
HNRNPC	-8.536	-2.148	2.561
HTT	-6.265	2.433	-6.97
IER3	-6.219	2.18	2.244
IFI44L	1.695	1.953	2.137
IGFBP5	1.03	9.28	3.06
IL15	-4.106	5.887	-13.54
KDM5A	2.142	2.101	3.374
LIMA1	1.834	-6.437	1.982
MAPK1	1.167	1.298	1.346
MAPK13	2.727	-3.923	4.242
MAPK14	1.854	3.612	2.383
MED12	1.711	2.013	3.561
MED6	2.088	1.877	-1.8
MGP	1.982	2.448	2.41
MXD1	-1.73	-2.25	6.02
MYC	2.702	-3.053	3.008
NCOA1	1.129	1.175	1.219
NCOA6	1.678	1.896	2.549
NCOR2	-2.374	1.971	3.299
NR3C1	1.145	1.412	1.204
NR4A1	1.962	3.814	2.39
NRIP1	1.989	2.443	-4.24
NSD1	2.393	-5.959	-37.84
OPN	-1.91	2.63	-2.78
OSM	1.618	1.734	1.609
PPARD	1.92	2.23	-2.01
PPP1CC	2.004	-2.141	2.368
PRKAR1A	-2.15	3.409	1.488
RAD50	1.815	1.96	2.06
RANTES	11.65	13.95	11.45
RB1	2.61	3.615	2.125
RUNX1	1.606	2.142	2.36
RUNX3	1.575	2.065	1.556
SERPINB1	1.93	38.43	27.61
SIN3A	1.679	1.54	1.449
SLIRP	2.404	2.539	2.88
SMAD3	-4.904	2.508	1.983
SMARCA4	1.137	1.251	-1.29
SPP1	-1.911	2.626	-2.78
SRC	1.507	1.593	1.502
SRPK1	1.833	2.327	2.105
STAT3	1.213	1.293	1.471
STAT4	2.771	2.359	-2.4
SULT2A1	-1.23	-1.75	-1.64
TAF7	2.17	2.727	2.812
TCF4	1.804	2.125	-4.17
TDG	2.142	-3.542	2.864
THBD	1.88	-8.291	2.129
TM	1.88	-8.29	2.13
TRIM24	1.603	2.375	-11.21
TRRAP	1.811	-2.934	2.648
YY1	1.47	-1.35	1.68

## Sheet: IL-17
SDEG involved in IL-17 signaling network
Symbol	AFB+	AFB-	FN
ATF2	-1.34086	1.18471	1.22206
BATF	-1.80753	-2.57165	2.04032
CCL2	1.19472	1.30594	-1.37
CCR1	-1.35878	1.34615	1.47664
CREBBP	1.77987	2.10557	2.12282
CXCL1	-2.39637	3.11556	2.35694
CXCL12	-3.62213	-16.6704	4.51346
CXCL3	1.81847	2.40274	2.30321
CXCL5	1.11405	1.30988	1.85775
CXCL8	3.56075	-4.15585	3.79822
GSK3b	2.339	-50.791	2.868
HIF1A	1.8363	2.20543	2.53996
IL17RA	1.78844	3.35897	2.18554
IL1A	1.9942	3.03332	2.68903
IL1B	2.76886	5.30781	-14.12
IRF8	1.59799	1.85947	1.80157
JUN	-1.14913	1.17275	-1.26
MMP9	-1.96659	1.99208	-3.2
RBPJ	1.84526	-13.5449	-11.25
TRAF3	1.24181	1.3039	1.63318
NIK	1.876	-3.269	2.555
