# Supplementary material for: Lesion-Specific Immune Response in Granulomas of Patients with Pulmonary Tuberculosis: A Pilot Study
Source: PLoS One. 2015 Jul 2;10(7):e0132249. doi: 10.1371/journal.pone.0132249 (PMC4489805; doi:10.1371/journal.pone.0132249)
Supplement: S6 Table — Interaction among member genes in this pathway is shown in Fig 4. (XLS) [file pone.0132249.s010.xls]

## Sheet: IFN pathway
Supplementary Table 5: SDEG involved in IFN pathway
Genes	AFB-Scarce	AFB-High	Fibrotic
APOL3/APOL4	1.75	2.25	3.12
BAK1	0	3.42	2.87
BCL2	-2.07	2.18	4.23
CD40	0	-1.42	1.79
CXCL11	0	2.32	2.4
FAS	0	1.34	2.21
IDO1	0	2.43	2.77
IFI30	-1.72	2.1	2.21
IFIT1	2.08	0	-3.98
IFIT3	1.81	1.35	-1.48
IFITM1	2.13	2.98	-2.43
IFNA1/IFNA13	0	-2.92	0
IFNA21	0	2.73	-3.57
IFNAR1	0	1.5	1.53
IFNAR2	2.88	2.2	3.13
IFNB1	0	2.15	-41.17
IFNG	0	0	2.81
IFNGR1	1.85	2.25	-2.67
IFNGR2	-1.98	2.81	2.22
IFNL3	0	1.03	-1.07
IL6	0	3.51	-19.39
IRF1	0	1.49	3.17
IRF9	2.29	3.56	2.02
JAK1	0	1.01	1.48
JAK2	0	2.37	-2.46
LITAF	1.78	2.15	2.95
MED14	0	3.11	-2.28
MX1	2.32	2.16	-3.06
OAS1	1.81	-1.86	2.37
PIAS1	-1.13	1.22	1.23
PSMB8	2.1	2.1	2.46
PTPN6	1.78	2.59	-3.83
RAF1	2.04	2.3	6.39
RELA	0	-8.67	3.25
SOCS1	0	2.71	-7
STAT1	0	3	-7.65
STAT2	1.3	-1.22	1.42
STAT3	1.21	1.29	1.47
TAP1	1.53	2.08	2.05
TNF	0	3.4	5.65
TNFAIP2	-1.66	-3.97	2.36
TNFAIP3	1.58	1.43	1.59
TNFRSF1A	0	2.29	2.22
TNFRSF1B	2.67	2.45	2.16
TYK2	2.42	2.33	-3.39
