# Supplementary material for: Lesion-Specific Immune Response in Granulomas of Patients with Pulmonary Tuberculosis: A Pilot Study
Source: PLoS One. 2015 Jul 2;10(7):e0132249. doi: 10.1371/journal.pone.0132249 (PMC4489805; doi:10.1371/journal.pone.0132249)
Supplement: S7 Table — Summary of common and unique genes in various types of lung granulomas is shown in Fig 5. (XLS) [file pone.0132249.s011.xls]

## Sheet: All granulomas
Supplementary Table 6: Blood biomarker of TB in all lung granulomas
Symbol	Fold Change
TNFSF13B	116.506
GCH1	83.1046
TAP1	71.9346
CXCL10	68.0093
MMP9	61.7192
STAT1	58.2879
BCL6	56.4274
MYOF	52.8443
DYNLT1	46.5793
ADM	46.043
LHFPL2	46.0275
C1QB	41.9501
LILRB4	40.7939
YME1L1	37.5161
FLVCR2	28.4231
TRIM69	28.3666
TRIM22	27.7743
PFKFB3	27.7274
IFI44	27.2641
PSME2	26.6338
STAT2	26.1618
SQRDL	25.8865
GBP1	22.0584
MAPK14	21.9318
HERC5	21.8644
HLA-DPB1	21.7845
IL7R	20.3904
ADAP2	20.3709
MTHFD2	20.2293
FAM198B	17.8066
CD59	16.8607
WDFY3	16.2261
TLR2	15.249
TXNDC12	14.7506
CASP4	14.3269
PLAUR	14.3192
FCER1G	14.2078
RHBDF2	14.186
DTX3L	13.5326
FAM102A	13.4998
TMEM51	13.2089
ENTPD1	13.1235
AIM2	13.0494
XAF1	12.7458
PSMB9	12.7068
CD3D	11.0415
PSME1	9.89791
APOL6	9.87522
CLEC12A	9.68609
SATB1	9.22586
DYSF	8.159
TMEM204	7.98208
TNFRSF25	7.93963
LIMK2	7.73742
APOL1	7.52427
SRPK1	6.7201
IFIT3	6.68346
CDK5RAP2	6.26631
RTP4	5.97895
SIPA1L2	5.802
ATF3	5.79094
SERPINA1	5.37062
HPSE	5.18524
SOCS3	5.05038
MAFB	4.96979
SPOCK2	4.90342
UBE2L6	4.87248
SERPING1	4.50233
IL23A	3.83731
APOL2	3.801
IFI44L	3.61475
DDX58	3.3923
FAIM3	3.19641
CLYBL	2.9968
BIN1	2.97312
GPR183	2.7424
CD5	2.54301
SP140	2.37438
SIRPG	2.28398
NME8	2.23172
TESPA1	2.19148
DHRS12	1.54522
KAZN	1.37421
ZAK	1.25091
TRAFD1	-2.03613
FCAR	-2.08856
OAS3	-2.25323
LILRA5	-2.28834
ZDHHC19	-2.2968
BCAS4	-2.32613
KLF12	-2.37709
NOV	-2.39792
CACNA1I	-2.44216
ETS1	-2.45169
SLC26A8	-2.62195
CARD16	-2.81412
MEF2D	-2.83879
TSHZ2	-2.84331
CACNA1E	-2.87919
LBH	-3.21981
KREMEN1	-3.50133
ABLIM1	-3.5188
POLR1E	-3.54431
AP5B1	-3.72362
SMARCD3	-4.80013

## Sheet: Selected lesions
Supplementary Table 6: Distribution of Blood TB biomarker in the selected lung lesions
Genes	AFB-high cavity		Genes	FN		Genes	AFB-scarce cavity
ABLIM1	1.73462		ABLIM1	1.96578		ABLIM1	2.25378
ADAP2	-1.66407		ACOT9	-3.73		ACOT9	3.10635
ADM	1.94554		ADAM7	3.52971		ADAP2	1.52671
AGPAT3	1.27647		ADAP2	2.27155		ADM	-2.66083
AIM2	1.7279		ADM	2.26096		AGMAT	-3.92103
ALDH1A1	1.13712		AFF1	2.50755		AGPAT3	3.6415
ASGR2	1.91282		AGMAT	3.16363		AIM2	2.04954
ATF3	1.91659		AGPAT3	1.64005		ANKRD22	-1.69628
BCL6	-11.985		AIM2	-2.61		APOL1	-3.09332
C1QB	-6.00454		ALDH1A1	1.37692		APOL2	-4.66189
C5	1.86014		ANKRD22	1.38974		APOL6	-11.5412
C9orf66	1.11802		AP5B1	2.57159		ASGR2	2.24466
CARD16	-1.07666		APOL1	-3.45		ASPHD2	-1.4468
CASP4	1.5765		APOL2	-6.04		ATF3	3.67846
CD3D	1.13421		APOL6	2.49613		ATP8B2	1.26819
CD59	-2.78063		ASGR2	2.44838		BCL6	-2.20823
CDK5RAP2	-1.65662		ASPHD2	1.49545		BIN1	-3.04348
CHMP5	-7.23411		ATF3	2.43162		C1QB	-3.29284
CREB5	1.76234		ATP8B2	-1.25		C9orf72	1.37457
DDX58	-8.01544		BCL6	-2.51		CACNA1E	-3.63275
DHRS9	-1.57699		BIN1	2.48739		CACNA1I	-11.6704
DRAM1	-1.558		C12orf57	1.59123		CASP4	1.80801
DYNLT1	1.65506		C1QB	-4.29		CD274	-7.72923
DYSF	-2.17711		C5	-2.88		CD28	1.94244
ENTPD1	1.33403		C9orf72	1.79244		CD38	3.15971
EPSTI1	-1.79963		CACNA1E	-5.89		CD3D	-1.37715
FAM102A	2.14534		CACNA1I	-3.62		CD5	1.20999
FAM198B	-5.74774		CARD16	-1.17		CD59	-5.18913
FCER1G	1.92107		CASP4	2.19561		CDK5RAP2	1.29677
FLVCR2	2.043		CASP5	2.49839		CEACAM1	1.23042
GBP2	-1.88227		CD274	-6.83		CHMP5	-12.5278
GCH1	1.93596		CD28	2.12639		CLEC4D	1.09942
GPR183	-3.36092		CD38	2.702		CLYBL	1.40013
GPR84	-2.84844		CD3D	1.37129		CR1	1.62211
GZMK	2.30248		CD5	1.45738		CREB5	2.56405
HCAR3	5.42766		CD59	-4.35		CXCL10	2.3297
HERC5	2.5598		CDK5RAP2	-1.35		CXCL6	-2.97214
HLA-DPB1	1.87601		CEACAM1	-1.25		DDX58	2.14322
HPSE	1.70186		CECR6	2.61792		DRAM1	2.07095
IFI16	-2.18977		CHMP5	-7.47		DTX3L	-1.56824
IFI44	1.12928		CLEC4D	1.10826		DYNLT1	1.91928
IFI44L	1.69519		CLUAP1	-1.71		DYSF	-2.72648
IFI6	-4.95318		CLYBL	-8.37		ENTPD1	1.4824
IFIT3	1.80728		CR1	1.61601		EPB41L3	2.07829
IFIT5	1.6646		CXCL10	3.31143		EPSTI1	1.85447
IFITM1	2.12936		DDX58	-5.33		ETS1	1.48127
IL15	-4.10557		DNAJC25-GNG10	2.22043		ETV7	-2.50184
IL7R	1.2832		DRAM1	1.81081		FAIM3	2.87881
IRF7	2.52065		DTX3L	1.68842		FAM102A	1.84173
ISG15	-1.73564		DUSP3	-16.86		FAM198B	3.53632
LBH	3.00123		DYNLT1	2.06118		FAM26F	1.23006
LHFPL2	1.12753		DYSF	2.85414		FBXO6	-1.35267
LILRB4	2.05543		ENTPD1	-2.1		FCAR	6.79671
MAPK14	1.85443		EPB41L3	2.0204		FCER1G	3.6413
MMP9	-1.96659		EPSTI1	1.75871		FLVCR2	2.87838
MTHFD2	-2.92289		ETS1	-1.57		GADD45G	1.76382
MYC	2.70156		ETV7	-6.02		GBP1	-18.9593
MYOF	1.81464		FAIM3	3.24365		GBP2	2.26419
NAIP	-1.37308		FAM102A	2.36142		GBP5	-2.00619
OAS1	1.81094		FAM198B	-7.9		GCH1	2.65727
OAS2	-2.08199		FAM26F	-1.57		GK	2.4921
OSM	1.61814		FBXO6	1.43921		GPR183	-6.18875
PARP9	-2.52381		FCAR	-3.48		GPR84	-4.57983
PFKFB3	1.79486		FCER1G	-5.81		GZMK	2.78514
PLAUR	2.59307		FCRLA	1.55178		HCAR3	2.1436
PLSCR1	-1.49811		FFAR2	2.09804		HERC5	2.06087
PSME1	-3.3627		FLVCR2	2.04255		HK2	1.60521
QPCT	2.33827		GADD45G	2.09317		HLA-DPB1	3.67641
RRN3P1	-1.75011		GBP1	-9.97		HPSE	2.33356
RTP4	-5.6534		GBP2	1.89872		IFI16	2.43063
SATB1	1.7726		GBP4	-2.01		IFI44	1.25032
SERPINA1	1.97072		GBP5	1.92801		IFI44L	1.95288
SERPING1	1.894		GCH1	2.40147		IFIT3	1.34808
SLC22A4	-2.00511		GK	2.40347		IFIT5	1.92008
SLC30A1	1.56867		GPR183	2.5138		IFITM1	2.98121
SOD2	-1.23688		GPR84	-3.08		IL15	5.88726
SQRDL	-2.66729		GRAP	1.59427		IL18RAP	2.21913
SRPK1	1.83338		GYG1	-2.37		IL1RN	-2.22462
STAT2	1.30151		GZMK	2.18908		IL7R	1.85075
TAP1	1.53245		HCAR3	-2.09		IRF7	4.14336
TCF7	1.78606		HERC5	2.54767		ISG15	2.02334
TMEM51	1.69878		HK2	1.69665		JAK2	2.36836
TNFSF10	1.23595		HLA-DPB1	3.02098		KCNJ15	2.37984
TNFSF13B	1.78453		HPSE	-1.99		KIAA1211L	1.93466
TRAFD1	1.19999		IFI16	2.11896		KIF1B	1.26527
TRIM22	-1.38636		IFI44	-1.21		KREMEN1	1.40233
TXNDC12	-7.91547		IFI44L	2.13701		LACTB	1.29241
TYMP	-1.25614		IFIH1	-7.12		LAP3	1.88865
WARS	1.94686		IFIT2	-1.4		LBH	-2.93162
WDFY3	1.40643		IFIT3	-1.48		LHFPL2	1.18126
XAF1	1.54657		IFIT5	-3.34		LILRB4	-2.67708
XRN1	1.12503		IFITM1	-2.43		LIMK2	-7.96775
YME1L1	-1.73301		IFITM3	-2.24		LIN7A	-2.00047
			IGF2BP3	1.26528		LMNB1	2.26285
			IL15	-13.54		LTB4R	-5.13356
			IL18RAP	2.19323		MAFB	2.08039
			IL1RN	1.329		MAPK14	3.61193
			IL7R	1.56578		MEF2D	2.03871
			ISG15	2.05925		MMP9	1.99208
			JAK2	-2.46		MTHFD2	-3.31327
			KAZN	-1.47		MYC	-3.05343
			KCNJ15	2.40076		MYOF	1.86669
			KIAA1211L	1.58947		NAIP	-1.18314
			KIF1B	1.78415		NBN	-1.86251
			KREMEN1	1.46005		NME8	1.98188
			KRT72	-1.28		OAS1	-1.86463
			LACTB	1.37391		OAS2	-2.11332
			LAP3	2.58132		OAS3	1.33547
			LBH	2.75053		OSM	1.73422
			LHFPL2	1.2565		P2RY14	1.94253
			LILRA5	1.49286		PARP14	1.83282
			LILRB4	2.38255		PARP9	-3.21728
			LIMK2	-1.97		PASK	1.25016
			LMNB1	2.00832		PFKFB3	2.1593
			LPCAT2	2.56468		PHTF1	3.5633
			LTB4R	-12.91		PLAUR	2.50752
			MAFB	2.12451		PLSCR1	1.53536
			MAPK14	2.38255		PML	2.26807
			MEF2D	1.9859		POLR1E	-1.81758
			MMP9	-3.2		PRDM1	1.34037
			MTHFD2	2.43337		PSMB9	-34.9711
			MYC	3.00786		PSME1	-2.73458
			MYOF	-4.61		PSME2	-7.71214
			NAIP	1.89084		PSTPIP2	-11.1765
			NBN	2.22275		QPCT	1.91587
			NOV	1.98346		RHBDF2	-5.15139
			OAS1	2.37261		RNF213	1.63268
			OAS2	2.23514		RRN3P1	-2.97747
			OAS3	-1.54		RSAD2	1.59283
			OSM	1.60854		RTP4	-5.16708
			P2RY14	1.89766		SAMD9L	1.28759
			PARP14	1.70684		SATB1	-4.03622
			PARP9	-3.05		SERPINA1	2.56393
			PASK	-1.28		SERPING1	2.10579
			PFKFB3	2.23686		SIGLEC5	-3.63765
			PHTF1	-3.36		SIPA1L2	-1.44458
			PIK3IP1	1.40321		SLC22A4	2.08587
			PLAUR	-2.02		SLC26A8	1.70189
			PLSCR1	1.71833		SLC30A1	1.56313
			POLR1E	1.63305		SMARCD3	1.177
			PRDM1	1.40554		SMCO4	1.77718
			PSMB9	2.87924		SOCS1	2.71185
			PSME1	2.97268		SOCS3	1.25692
			PSME2	-6.9		SOD2	-1.34288
			PSTPIP2	-5.41		SP140	2.14655
			QPCT	2.41602		SQRDL	-7.99226
			RHBDF2	2.74667		SRPK1	2.32681
			RNF213	2.36246		STAT1	2.9964
			RRN3P1	1.9009		STAT2	-1.21515
			RSAD2	1.59222		STOM	-1.5835
			RTP4	3.39417		STX11	1.35559
			SAMD9L	1.50869		SUCNR1	-2.83844
			SATB1	2.13677		TAP1	2.07954
			SERPINA1	2.28646		TAP2	2.48401
			SERPING1	2.09031		TCF7	2.72175
			SIGLEC5	2.24153		TESPA1	-1.35412
			SIPA1L2	1.92245		TIMM10	1.1947
			SIRPG	1.40441		TLR2	-2.64873
			SLC22A4	2.42		TMEM204	2.58101
			SLC26A8	1.50384		TMEM51	2.06746
			SLC30A1	-2.75		TNFAIP6	1.78526
			SMARCD3	1.27122		TNFRSF25	3.02603
			SMCO4	2.00035		TNFSF10	-1.3257
			SOCS1	-7		TNFSF13B	2.28829
			SOCS3	1.28207		TRIM22	-1.27421
			SOD2	1.33633		TRIM5	3.95707
			SOX8	1.60417		TSHZ2	1.32239
			SP140	-9.78		TXNDC12	2.52322
			SPOCK2	-2.83		TYMP	1.32697
			SQRDL	-5.97		WARS	-9.91454
			SRBD1	1.82086		WDFY3	1.42357
			SRPK1	2.10489		XAF1	1.53556
			STAT1	-7.65		XRN1	1.25279
			STAT2	1.41722		YME1L1	3.03055
			STOM	1.53704		ZAK	1.5798
			STX11	-1.44		ZBP1	-35.2562
			TAP1	2.05105		ZDHHC19	1.17529
			TAP2	-3.61		TAP2	-3.61
			TCF7	2.16362		TCF7	2.16362
			TESPA1	1.36011		TESPA1	1.36011
			TIFA	1.45958		TIFA	1.45958
			TLR2	2.23086		TLR2	2.23086
			TMEM204	-10.66		TMEM204	-10.66
			TMEM51	1.8751		TMEM51	1.8751
			TNFAIP6	-4.2		TNFAIP6	-4.2
			TNFRSF25	-4.27		TNFRSF25	-4.27
			TNFSF10	1.49305		TNFSF10	1.49305
			TNFSF13B	-2.23		TNFSF13B	-2.23
			TRAFD1	1.35408		TRAFD1	1.35408
			TRIM22	1.51396		TRIM22	1.51396
			TRIM5	-7.17		TRIM5	-7.17
			TSHZ2	2.20688		TSHZ2	2.20688
			TXNDC12	-18.87		TXNDC12	-18.87
			UBE2L6	-2.43		UBE2L6	-2.43
			WARS	2.37499		WARS	2.37499
			WDFY1	1.27766		WDFY1	1.27766
			WDFY3	-2.2		WDFY3	-2.2
			XAF1	1.681		XAF1	1.681
			XRN1	-1.19		XRN1	-1.19
			YME1L1	1.90076		YME1L1	1.90076
			ZAK	-1.51		ZAK	-1.51
			ZBP1	-20.12		ZBP1	-20.12
			ZDHHC19	-1.26		ZDHHC19	-1.26

## Sheet: Common to lesions
Supplementary Table 6: Blood biomarker common to selected lung lesions
Genes	Fold Change-FN	Fold Change-AFB-h	Fold Change-AFB-s
ABLIM1	1.96578	1.73462	2.25378
ADAP2	2.27155	-1.66407	1.52671
ADM	2.26096	1.94554	-2.66083
AGPAT3	1.64005	1.27647	3.6415
AIM2	-2.61	1.7279	2.04954
ASGR2	2.44838	1.91282	2.24466
ATF3	2.43162	1.91659	3.67846
BCL6	-2.51	-11.985	-2.20823
C1QB	-4.29	-6.00454	-3.29284
CASP4	2.19561	1.5765	1.80801
CD3D	1.37129	1.13421	-1.37715
CD59	-4.35	-2.78063	-5.18913
CDK5RAP2	-1.35	-1.65662	1.29677
CHMP5	-7.47	-7.23411	-12.5278
DDX58	-5.33	-8.01544	2.14322
DRAM1	1.81081	-1.558	2.07095
DYNLT1	2.06118	1.65506	1.91928
DYSF	2.85414	-2.17711	-2.72648
ENTPD1	-2.1	1.33403	1.4824
EPSTI1	1.75871	-1.79963	1.85447
FAM102A	2.36142	2.14534	1.84173
FAM198B	-7.9	-5.74774	3.53632
FCER1G	-5.81	1.92107	3.6413
FLVCR2	2.04255	2.043	2.87838
GBP2	1.89872	-1.88227	2.26419
GCH1	2.40147	1.93596	2.65727
GPR183	2.5138	-3.36092	-6.18875
GPR84	-3.08	-2.84844	-4.57983
GZMK	2.18908	2.30248	2.78514
HCAR3	-2.09	5.42766	2.1436
HERC5	2.54767	2.5598	2.06087
HLA-DPB1	3.02098	1.87601	3.67641
HPSE	-1.99	1.70186	2.33356
IFI16	2.11896	-2.18977	2.43063
IFI44	-1.21	1.12928	1.25032
IFI44L	2.13701	1.69519	1.95288
IFIT3	-1.48	1.80728	1.34808
IFIT5	-3.34	1.6646	1.92008
IFITM1	-2.43	2.12936	2.98121
IL15	-13.54	-4.10557	5.88726
IL7R	1.56578	1.2832	1.85075
ISG15	2.05925	-1.73564	2.02334
LBH	2.75053	3.00123	-2.93162
LHFPL2	1.2565	1.12753	1.18126
LILRB4	2.38255	2.05543	-2.67708
MAPK14	2.38255	1.85443	3.61193
MMP9	-3.2	-1.96659	1.99208
MTHFD2	2.43337	-2.92289	-3.31327
MYC	3.00786	2.70156	-3.05343
MYOF	-4.61	1.81464	1.86669
NAIP	1.89084	-1.37308	-1.18314
OAS1	2.37261	1.81094	-1.86463
OAS2	2.23514	-2.08199	-2.11332
OSM	1.60854	1.61814	1.73422
PARP9	-3.05	-2.52381	-3.21728
PFKFB3	2.23686	1.79486	2.1593
PLAUR	-2.02	2.59307	2.50752
PLSCR1	1.71833	-1.49811	1.53536
PSME1	2.97268	-3.3627	-2.73458
QPCT	2.41602	2.33827	1.91587
RRN3P1	1.9009	-1.75011	-2.97747
RTP4	3.39417	-5.6534	-5.16708
SATB1	2.13677	1.7726	-4.03622
SERPINA1	2.28646	1.97072	2.56393
SERPING1	2.09031	1.894	2.10579
SLC22A4	2.42	-2.00511	2.08587
SLC30A1	-2.75	1.56867	1.56313
SOD2	1.33633	-1.23688	-1.34288
SQRDL	-5.97	-2.66729	-7.99226
SRPK1	2.10489	1.83338	2.32681
STAT2	1.41722	1.30151	-1.21515
TAP1	2.05105	1.53245	2.07954
TCF7	2.16362	1.78606	2.72175
TMEM51	1.8751	1.69878	2.06746
TNFSF10	1.49305	1.23595	-1.3257
TNFSF13B	-2.23	1.78453	2.28829
TRIM22	1.51396	-1.38636	-1.27421
TXNDC12	-18.87	-7.91547	2.52322
WARS	2.37499	1.94686	-9.91454
WDFY3	-2.2	1.40643	1.42357
XAF1	1.681	1.54657	1.53556
XRN1	-1.19	1.12503	1.25279
YME1L1	1.90076	-1.73301	3.03055

## Sheet: Comparison
Supplementary Table 6: Blood biomarker common to selected individual and total lung lesions
Symbol	AFB-High	AFB-Scarce	Fibrotic	Combo
TNFSF13B	2.28829	1.78453	-2.23	116.506
GCH1	2.65727	1.93596	2.40147	83.1046
TAP1	2.07954	1.53245	2.05105	71.9346
MMP9	1.99208	-1.96659	-3.2	61.7192
BCL6	-2.20823	-11.985	-2.51	56.4274
MYOF	1.86669	1.81464	-4.61	52.8443
DYNLT1	1.91928	1.65506	2.06118	46.5793
ADM	-2.66083	1.94554	2.26096	46.043
LHFPL2	1.18126	1.12753	1.2565	46.0275
C1QB	-3.29284	-6.00454	-4.29	41.9501
LILRB4	-2.67708	2.05543	2.38255	40.7939
YME1L1	3.03055	-1.73301	1.90076	37.5161
FLVCR2	2.87838	2.043	2.04255	28.4231
TRIM22	-1.27421	-1.38636	1.51396	27.7743
PFKFB3	2.1593	1.79486	2.23686	27.7274
IFI44	1.25032	1.12928	-1.21	27.2641
STAT2	-1.21515	1.30151	1.41722	26.1618
SQRDL	-7.99226	-2.66729	-5.97	25.8865
MAPK14	3.61193	1.85443	2.38255	21.9318
HERC5	2.06087	2.5598	2.54767	21.8644
HLA-DPB1	3.67641	1.87601	3.02098	21.7845
IL7R	1.85075	1.2832	1.56578	20.3904
ADAP2	1.52671	-1.66407	2.27155	20.3709
MTHFD2	-3.31327	-2.92289	2.43337	20.2293
FAM198B	3.53632	-5.74774	-7.9	17.8066
CD59	-5.18913	-2.78063	-4.35	16.8607
WDFY3	1.42357	1.40643	-2.2	16.2261
TXNDC12	2.52322	-7.91547	-18.87	14.7506
CASP4	1.80801	1.5765	2.19561	14.3269
PLAUR	2.50752	2.59307	-2.02	14.3192
FCER1G	3.6413	1.92107	-5.81	14.2078
FAM102A	1.84173	2.14534	2.36142	13.4998
TMEM51	2.06746	1.69878	1.8751	13.2089
ENTPD1	1.4824	1.33403	-2.1	13.1235
AIM2	2.04954	1.7279	-2.61	13.0494
XAF1	1.53556	1.54657	1.681	12.7458
CD3D	-1.37715	1.13421	1.37129	11.0415
PSME1	-2.73458	-3.3627	2.97268	9.89791
SATB1	-4.03622	1.7726	2.13677	9.22586
DYSF	-2.72648	-2.17711	2.85414	8.159
SRPK1	2.32681	1.83338	2.10489	6.7201
IFIT3	1.34808	1.80728	-1.48	6.68346
CDK5RAP2	1.29677	-1.65662	-1.35	6.26631
RTP4	-5.16708	-5.6534	3.39417	5.97895
ATF3	3.67846	1.91659	2.43162	5.79094
SERPINA1	2.56393	1.97072	2.28646	5.37062
HPSE	2.33356	1.70186	-1.99	5.18524
SERPING1	2.10579	1.894	2.09031	4.50233
IFI44L	1.95288	1.69519	2.13701	3.61475
DDX58	2.14322	-8.01544	-5.33	3.3923
GPR183	-6.18875	-3.36092	2.5138	2.7424
LBH	-2.93162	3.00123	2.75053	-3.21981
ABLIM1	2.25378	1.73462	1.96578	-3.5188
